# Supplementary material for: The Occurrence of Freshwater Fish-Borne Zoonotic Helminths in Italy and Neighbouring Countries: A Systematic Review
Source: Animals (Basel). 2023 Dec 8;13(24):3793. doi: 10.3390/ani13243793 (PMC10741178; doi:10.3390/ani13243793)
Supplement: Supplementary file 1 [file animals-13-03793-s001.zip]

Archive with 2 entries (2 files):
- Supplementary  file S1.pdf
- Supplementary file S2.xlsx
