# Supplementary material for: The Occurrence of Freshwater Fish-Borne Zoonotic Helminths in Italy and Neighbouring Countries: A Systematic Review
Source: Animals (Basel). 2023 Dec 8;13(24):3793. doi: 10.3390/ani13243793 (PMC10741178; doi:10.3390/ani13243793)
Supplement: Supplementary file 1 [file animals-13-03793-s001.zip › Supplementary file S2.xlsx]

## Sheet: total_title_abstract_screening
SOLO STRINGHE
Source	Title	Authors	Journal/Book	Publication Year	DOI	Duplicate	Elected	Not elected (reason: review, out of topic, no full text avaiability, not english language)
WOS	Could Fish Feeding Behaviour and Size Explain Prevalence Differences of the Nematode Eustrongylides excisus among Species? The Case Study of Lake Garda	Menconi, V; Tedesco, P; Pastorino, P; Confortini, I; Esposito, G; Tomasoni, M; Mugetti, D; Gustinelli, A; Dondo, A; Pizzul, E; Fioravanti, ML; Prearo, M	WATER	2021	10.3390/w13243581	no	elected
WOS	Diphyllobothrium latum (Cestoda: Diphyllobothriidea) in perch (Perca fluviatilis) in three sub-alpine lakes: influence of biotic and abiotic factors on prevalence	Wicht, B; Limoni, C; Peduzzi, R; Petrini, O	JOURNAL OF LIMNOLOGY	2009	10.4081/jlimnol.2009.167	no	elected
WOS	Eustrongylides excisus in fish species caught in the Massaciuccoli Lake (Northwest Tuscany, Italy): Implications for freshwater fish quality and public health	Castiglione, Daniele; Di Maggio, Marta; Guardone, Lisa; Ricci, Enrica; Tinacci, Lara; Guglielmone, Goffredo; Coltraro, Miriana; Susini, Francesca; Armani, Andrea	FOOD CONTROL	2023	10.1016/j.foodcont.2023.109894	no	elected
WOS	First detection of Eustrongylides excisus (Nematoda: Dioctophymatidae) in big-scale sand smelt (Atherina boyeri) from the lake Massaciuccoli (Northwest Tuscany, Italy): implications for public health and seafood quality	Guardone, L; Ricci, E; Susini, F; Polsinelli, E; Guglielmone, G; Armani, A	FOOD CONTROL	2021	10.1016/j.foodcont.2020.107517	no	elected
PubMed	First Occurrence of Eustrongylides spp. (Nematoda: Dioctophymatidae) in a Subalpine Lake in Northwest Italy: New Data on Distribution and Host Range	Menconi V, Riina MV, Pastorino P, Mugetti D, Canola S, Pizzul E, Bona MC, Dondo A, Acutis PL, Prearo M.	Int J Environ Res Public Health	2020	10.3390/ijerph17114171	no	elected
PubMed	First Report of Clinostomum complanatum (Trematoda: Digenea) in European Perch (Perca fluviatilis) from an Italian Subalpine Lake: A Risk for Public Health?	Menconi V, Manfrin C, Pastorino P, Mugetti D, Cortinovis L, Pizzul E, Pallavicini A, Prearo M.	Int J Environ Res Public Health	2020	10.3390/ijerph17041389	no	elected
WOS	Five-years management of an emerging parasite risk (Eustrongylides sp., Nematoda) in a fishery supply chain located on Trasimeno Lake (Italy)	Franceschini, R; Guardone, L; Armani, A; Ranucci, D; Roila, R; Valiani, A; Susini, F; Branciari, R	FOOD CONTROL	2022	10.1016/j.foodcont.2022.108858	no	elected
PubMed	Histopathology and the inflammatory response of European perch, Perca fluviatilis muscle infected with Eustrongylides sp. (Nematoda)	Dezfuli BS, Manera M, Lorenzoni M, Pironi F, Shinn AP, Giari L.	Parasit Vectors	2015	10.1186/s13071-015-0838-x	no	elected
WOS	Investigation on Opisthorchis felineus occurrence and life cycle in Italy	De Liberato, C; Scaramozzino, P; Brozzi, A; Lorenzetti, R; Di Cave, D; Martini, E; Lucangeli, C; Pozio, E; Berrilli, F; Bossu, T	VETERINARY PARASITOLOGY	2011	10.1016/j.vetpar.2010.11.042	no	elected
PubMed	Morphological and Molecular Characterization of Larval and Adult Stages of Eustrongylides excisus (Nematoda: Dioctophymatoidea) with Histopathological Observations	Mazzone A, Caffara M, Gustinelli A, Agnetti F, Sgariglia E, Lo Vaglio G, Quaglio F, Fioravanti ML.	J Parasitol	2019		no	elected
PubMed	Multiplex PCR for simultaneous identification of the most common European Opisthorchiid and Heterophyid in fish or fish products	Caffara M, Gustinelli A, Mazzone A, Fioravanti ML.	Food Waterborne Parasitol	2020	10.1016/j.fawpar.2020.e00081	no	elected
PubMed	Occurrence and Spatial Distribution of Dibothriocephalus Latus (Cestoda: Diphyllobothriidea) in Lake Iseo (Northern Italy): An Update	Menconi V, Pastorino P, Momo I, Mugetti D, Bona MC, Levetti S, Tomasoni M, Pizzul E, Ru G, Dondo A, Prearo M.	Int J Environ Res Public Health	2020	10.3390/ijerph17145070	no	elected
WOS	Occurrence of Dibothriocephalus latus in European perch from Alpine lakes, an important focus of diphyllobothriosis in Europe	Radacovska, A; Bazsalovicsova, E; Costa, IB; Orosova, M; Gustinelli, A; Kralova-Hromadova, I	REVUE SUISSE DE ZOOLOGIE	2019	10.5281/zenodo.3463453	no	elected
PubMed	OCCURRENCE OF EUSTRONGYLIDES EXCISUS (NEMATODA:DIOCTOPHYMATIDAE) IN EUROPEAN PERCH (PERCA FLUVIATILIS) AND GREAT CORMORANT (PHALACROCORAX CARBO) IN LAKE ANNONE, NORTHERN ITALY	Rusconi A, Prati P, Bragoni R, Castelli M, Postiglione U, Rigamonti S, Sassera D, Olivieri E.	J Parasitol	2022	10.1645/20-175	no	elected
PubMed	Occurrence of Parasites of the Genus Eustrongylides spp. (Nematoda: Dioctophymatidae) in Fish Caught in Trasimeno Lake, Italy	Branciari R, Ranucci D, Miraglia D, Valiani A, Veronesi F, Urbani E, Lo Vaglio G, Pascucci L, Franceschini R.	Ital J Food Saf	2016	10.4081/ijfs.2016.6130	no	elected
PubMed	Prevalence of Diphyllobothrium latum (Cestoda: Diphyllobothriidae) plerocercoids in fish species from four Italian lakes and risk for the consumers	Gustinelli A, Menconi V, Prearo M, Caffara M, Righetti M, Scanzio T, Raglio A, Fioravanti ML.	Int J Food Microbiol	2016	10.1016/j.ijfoodmicro.2016.06.033	no	elected
WOS	Prevalence of the broad tapeworm Diphyllobothrium latum in perch (Perca fluviatilis) and analysis of abiotic factors influencing its occurrence in Lake Lario (Como, Italy)	Wicht, B; Gustinelli, A; Fioravanti, ML; Invernizzi, S; Peduzzi, R	BULLETIN OF THE EUROPEAN ASSOCIATION OF FISH PATHOLOGISTS	2009		no	elected
PubMed	Relationship between the prevalence of Dibothriocephalus latus (Cestoda: Diphyllobothriidea) and the load of Escherichia coli: New findings in a neglected fish-borne parasitic zoonosis	Menconi V, Zoppi S, Pastorino P, Di Blasio A, Tedeschi R, Pizzul E, Mugetti D, Tomasoni M, Dondo A, Prearo M.	Zoonoses Public Health	2021	10.1111/zph.12891	no	elected
WOS	Risk of introduction of Clinostomum complanatum (Digenea: Clinostomidae) to Sicily through use of Cobitis bilineata (Canestrini, 1865) as live baits	Gaglio, G; Reina, V; Caffara, M; Gjurcevic, E; Iaria, C; Marino, F	BULLETIN OF THE EUROPEAN ASSOCIATION OF FISH PATHOLOGISTS	2016		no	elected
PubMed	Genetic identification and insights into the ecology of Contracaecum rudolphii A and C. rudolphii B (Nematoda: Anisakidae) from cormorants and fish of aquatic ecosystems of Central Italy	Mattiucci S, Sbaraglia GL, Palomba M, Filippi S, Paoletti M, Cipriani P, Nascetti G.	Parasitol Res	2020	10.1007/s00436-020-06658-8	no	elected
WOS	1ST DESCRIPTION OF ADULT HUFFMANELA-HUFFMANI MORAVEC, 1987 (NEMATODA, TRICHOSOMOIDIDAE) FROM THE SWIMBLADDER OF CENTRARCHID FISHES OF THE UPPER SAN-MARCOS RIVER, CENTRAL TEXAS	HUFFMAN, DG; MORAVEC, F	FOLIA PARASITOLOGICA	1988		no		not elected
WOS	2 NEW GENERA OF PARAMPHISTOMIDAE (TREMATODA, DIGENEA) FROM FRESH-WATER FISH OF RONDONIA STATE, BRAZIL	THATCHER, VE	MEMORIAS DO INSTITUTO OSWALDO CRUZ	1992	10.1590/S0074-02761992000500054	no		not elected
WOS	2 NEW SPECIES OF THE GENUS GOEZIA, G-BRASILIENSIS SP-N AND G-BREVICAECA SP-N (NEMATODA, ANISAKIDAE), FROM FRESH-WATER FISHES IN BRAZIL	MORAVEC, F; KOHN, A; FERNANDES, BMM	FOLIA PARASITOLOGICA	1994		no		not elected
WOS	3 NEW SPECIES OF OXYUROID NEMATODES, INCLUDING 2 NEW GENERA, FROM FRESH-WATER CATFISHES IN BRAZIL	MORAVEC, F; KOHN, A; FERNANDES, BMM	SYSTEMATIC PARASITOLOGY	1992	10.1007/BF00009699	no		not elected
WOS	8 NEW AFROTROPICAL SPINITECTUS SPP (NEMATODA, CYSTIDICOLIDAE) FROM FRESH-WATER FISHES WITH A KEY TO THE MEMBERS OF THE GENUS IN THE REGION	BOOMKER, J; PUYLAERT, FA	ONDERSTEPOORT JOURNAL OF VETERINARY RESEARCH	1994		no		not elected
WOS	A battery of baseline toxicity bioassays directed evaluation of plastic leachates-Towards the establishment of bioanalytical monitoring tools for plastics	Gao, Z; Yu, HR; Li, MY; Li, XY; Lei, J; He, DF; Wu, G; Fu, Y; Chen, QQ; Shi, HH	SCIENCE OF THE TOTAL ENVIRONMENT	2022	10.1016/j.scitotenv.2022.154387	no		not elected
WOS	A Bayesian analysis of the parasitic ecology in Jenynsia multidentata (Pisces: Anablepidae)	Montes, MM; Martorelli, SR	IHERINGIA SERIE ZOOLOGIA	2017	10.1590/1678-4766e2017024	no		not elected
WOS	A brief history of freshwater fish parasitology in southern Africa	van As, JG	AFRICAN ZOOLOGY	2015	10.1080/15627020.2015.1053409	no		not elected
PubMed	A case of diphyllobothriasis: description and diagnosis	Cavalcanti P, Filla MA, Crotti D.	Infez Med	2004		no		not elected
PubMed	A Case of Unexpected Clinostomum complanatum Infection Initially Presenting as Foreign Body in Pharynx	Kim H, Cho SW, Oh H, Byeon HK.	Korean J Parasitol	2019	10.3347/kjp.2019.57.2.175	no		not elected
WOS	A Case of Unexpected Clinostomum complanatum Infection Initially Presenting as Foreign Body in Pharynx	Kim, H; Cho, SW; Oh, H; Byeon, HK	KOREAN JOURNAL OF PARASITOLOGY	2019	10.3347/kjp.2019.57.2.175	yes
WOS	A checklist of helminth parasites of freshwater fishes from the Lerma-Santiago river basin, Mexico	Salgado-Maldonado, G; Cabanas-Carranza, G; Soto-Galera, E; Caspeta-Mandujano, JM; Moreno-Navarrete, RG; Sanchez-Nava, P; Aguilar-Aguilar, R	COMPARATIVE PARASITOLOGY	2001		no		not elected
WOS	A CHECKLIST OF METAZOAN PARASITES FROM RAINBOW-TROUT (ONCORHYNCHUS-MYKISS)	BUCHMANN, K; ULDAL, A; LYHOLT, HCK	ACTA VETERINARIA SCANDINAVICA	1995		no		not elected
PubMed	A checklist of metazoan parasites of fish from Tres Palos Lagoon, Guerrero, Mexico	Violante-González J, Aguirre-Macedo ML, Mendoza-Franco EF.	Parasitol Res	2007	10.1007/s00436-007-0733-2	no		not elected
WOS	A checklist of metazoan parasites of fish from tres palos Lagoon, Guerrero, Mexico	Violante-Gonzalez, J; Aguirre-Macedo, ML; Mendoza-Franco, EF	PARASITOLOGY RESEARCH	2007	10.1007/s00436-007-0733-2	yes
WOS	A Checklist of the Aspidogastrea (Platyhelminthes: Trematoda) of the World	Alves, PV; Vieira, FM; Santos, CP; Scholz, T; Luque, JL	ZOOTAXA	2015	10.11646/zootaxa.3918.3.2	no		not elected
WOS	A checklist of the parasitic nematodes of freshwater fishes from Argentina	Ramallo, G; Ailan-Choke, L	REVUE SUISSE DE ZOOLOGIE	2022	10.35929/RSZ.0062	no		not elected
WOS	A checklist of the protozoan and metazoan parasites of European eel (Anguilla anguilla): checklist of Anguilla anguilla parasites	Jakob, E; Walter, T; Hanel, R	JOURNAL OF APPLIED ICHTHYOLOGY	2016	10.1111/j.1439-0426.2009.01345.x	no		not elected
PubMed	A Combined Morphometric and Molecular Approach to Identifying Metacercariae of Euclinostomum heterostomum (Digenea: Clinostomidae)	Caffara M, Locke SA, Cristanini C, Davidovich N, Markovich MP, Fioravanti ML.	J Parasitol	2016	10.1645/15-823	no		not elected
Embase	A Combined Morphometric and Molecular Approach to Identifying Metacercariae of Euclinostomum heterostomum (Digenea: Clinostomidae)	Caffara M., Locke S.A., Cristanini C., Davidovich N., Markovich M.P., Fioravanti M.L.	Journal of Parasitology (2016) 102:2 (239-248). Date of Publication: 1 Apr 2016	2016	10.1645/15-823	yes
WOS	A COMBINED MORPHOMETRIC AND MOLECULAR APPROACH TO IDENTIFYING METACERCARIAE OF EUCLINOSTOMUM HETEROSTOMUM (DIGENEA: CLINOSTOMIDAE)	Caffara, M; Locke, SA; Cristanini, C; Davidovich, N; Markovich, MP; Fioravanti, ML	JOURNAL OF PARASITOLOGY	2016	10.1645/15-823	yes
PubMed	A Common Eurasian Fish Tapeworm, Caryophyllaeides fennica (Cestoda), in Western North America: Further Evidence of 'Amphi-Pacific' Vicariance in Freshwater Fish Parasites	Oros M, Choudhury A, Scholz T.	J Parasitol	2017	10.1645/16-80	no		not elected
WOS	A comparative study of Eubothrium salvelini and E-crassum (Cestoda : Pseudophyllidea) parasites of Arctic charr and brown trout in alpine lakes	Hanzelova, V; Scholz, T; Gerdeaux, D; Kuchta, R	ENVIRONMENTAL BIOLOGY OF FISHES	2002	10.1023/A:1016014505671	no		not elected
PubMed	A comparative study of helminth parasites from the fish Tilapia zillii and Oreochromis leucostictus in Lake Naivasha and Oloidien Bay, Kenya	Aloo PA.	J Helminthol	2002	10.1079/JOH2001105	no		not elected
Embase	A comparative study of helminth parasites from the fish Tilapia zillii and Oreochromis leucostictus in Lake Naivasha and Oloidien Bay, Kenya	Aloo P.A.	Journal of Helminthology (2002) 76:2 (95-102). Date of Publication: 2002	2002	10.1079/JOH2001105	yes
WOS	A comparative study of helminth parasites from the fish Tilapia zillii and Oreochromis leucostictus in Lake Naivasha and Oloidien Bay, Kenya	Aloo, PA	JOURNAL OF HELMINTHOLOGY	2002	10.1079/JOH2001105	yes
WOS	A comparative study of the egg morphology in four species of Eubothrium (Cestoda : Pseudophyllidea) with comments on their early development	Kuchta, R; Shinn, AP; Hanzelova, V; Scholz, T	INVERTEBRATE BIOLOGY	2006	10.1111/j.1744-7410.2006.00034.x	no		not elected
WOS	A COMPARATIVE STUDY ON METALS AND PARASITES IN SHELLFISH OF FRESHWATER AND MARINE ECOSYSTEMS	Urdes, L; Alcivar-Warren, A	JOURNAL OF SHELLFISH RESEARCH	2021	10.2983/035.040.0313	no		not elected
PubMed	A comparative study on the parasite fauna of perch, Perca fluviatilis L., collected from a freshwater coastal lake, brackish-water Baltic Sea, and the interconnecting canal	Wierzbicka J, Wierzbicki K, Piasecki W, Smietana P.	Wiad Parazytol	2005		no		not elected
WOS	A COMPREHENSIVE APPROACH TO THE DETERMINATION OF SIX VETERINARY PHARMACEUTICALS IN ENVIRONMENTAL SAMPLES	Kolodziejska, M; Maszkowska, A; Bialk-Bielinska, A; Kumirska, J; Stepnowski, P	PROCEEDINGS OF THE 13TH INTERNATIONAL CONFERENCE ON ENVIRONMENTAL SCIENCE AND TECHNOLOGY	2013		no		not elected
WOS	A comprehensive survey of larval digenean trematodes and their snail hosts in central Alberta, Canada	Gordy, MA; Kish, L; Tarrabain, M; Hanington, PC	PARASITOLOGY RESEARCH	2016	10.1007/s00436-016-5152-9	no		not elected
WOS	A concise review of chironomid midges (Diptera: Chironomidae) as pests and their management	Ali, A	JOURNAL OF VECTOR ECOLOGY	1996		no		not elected
PubMed	A critical review of anisakidosis cases occurring globally	Shamsi S, Barton DP.	Parasitol Res	2023	10.1007/s00436-023-07881-9	no		not elected
WOS	A critical review of anisakidosis cases occurring globally	Shamsi, Shokoofeh; Barton, Diane P.	PARASITOLOGY RESEARCH	2023	10.1007/s00436-023-07881-9	no		not elected
WOS	A digenean metacercaria (Apophallus sp.) and a myxozoan (Myxobolus sp.) associated with vertebral deformities in cyprinid fishes from the Willamette River, Oregon	Kent, ML; Watral, VG; Whipps, CM; Cunningham, ME; Criscione, CD; Heidel, JR; Curtis, LR; Spitsbergen, J; Markle, DE	JOURNAL OF AQUATIC ANIMAL HEALTH	2004	10.1577/H04-004.1	no		not elected
WOS	A DIGEST OF FISH TAPEWORMS	Scholz, T; Kuchta, R	VIE ET MILIEU-LIFE AND ENVIRONMENT	2017		no		not elected
WOS	A first insight into the barcodes for African diplostomids (Digenea: Diplostomidae): Brain parasites in Clarias gariepinus (Siluriformes: Clariidae)	Chibwana, FD; Blasco-Costa, I; Georgieva, S; Hosea, KM; Nkvvengulila, G; Scholz, T; Kostadinova, A	INFECTION GENETICS AND EVOLUTION	2013	10.1016/j.meegid.2013.03.037	no		not elected
WOS	A fish health survey of selected Austrian rivers: Implications for stocking practices and a wide distribution of Tetracapsuloides bryosalmonae	Lewisch, E; El-Matbouli, M	WIENER TIERARZTLICHE MONATSSCHRIFT	2018		no		not elected
PubMed	A fish model for the study of the relationship between neuroendocrine and immune cells in the intestinal epithelium: Silurus glanis infected with a tapeworm	Dezfuli BS, DePasquale JA, Castaldelli G, Giari L, Bosi G.	Fish Shellfish Immunol	2017	10.1016/j.fsi.2017.03.033	no		not elected
WOS	A fish model for the study of the relationship between neuroendocrine and immune cells in the intestinal epithelium: Silurus glanis infected with a tapeworm	Dezfuli, BS; DePasquale, JA; Castaldelli, G; Giari, L; Bosi, G	FISH & SHELLFISH IMMUNOLOGY	2017	10.1016/j.fsi.2017.03.033	yes
PubMed	A fish-parasite sentinel system in an assessment of the spatial distribution of polychlorinated biphenyls	Oros M, Barčák D, Miklisová D, Uhrovič D, Brázová T.	Sci Rep	2023	10.1038/s41598-023-31939-4	no		not elected
WOS	A fish-parasite sentinel system in an assessment of the spatial distribution of polychlorinated biphenyls	Oros, Mikulas; Barcak, Daniel; Miklisova, Dana; Uhrovic, Dalibor; Brazova, Timea	SCIENTIFIC REPORTS	2023	10.1038/s41598-023-31939-4	no		not elected
WOS	A focus of human infection by Haplorchis taichui (Trematoda : Heterophyidae) in the southern Philippines	Belizario, VY; de Leon, WU; Bersabe, MJJ; Purnomo; Baird, JK; Bangs, MJ	JOURNAL OF PARASITOLOGY	2004	10.1645/GE-3304RN	yes
PubMed	A focus of human infection by Haplorchis taichui (Trematoda: Heterophyidae) in the southern Philippines	Belizario VY Jr, de Leon WU, Bersabe MJ, Purnomo, Baird JK, Bangs MJ.	J Parasitol	2004	10.1645/GE-3304RN	no		not elected
WOS	A global review of the cosmopolitan flathead mullet Mugil cephalus Linnaeus 1758 (Teleostei: Mugilidae), with emphasis on the biology, genetics, ecology and fisheries aspects of this apparent species complex	Whitfield, AK; Panfili, J; Durand, JD	REVIEWS IN FISH BIOLOGY AND FISHERIES	2012	10.1007/s11160-012-9263-9	no		not elected
Embase	A Hospital-Based study of intestinal capillariasis in Thailand: Clinical features, potential clues for diagnosis, and epidemiological characteristics of 85 patients	Sadaow L., Sanpool O., Intapan P.M., Sukeepaisarnjaroen W., Prasongdee T.K., Maleewong W.	American Journal of Tropical Medicine and Hygiene (2018) 98:1 (27-31). Date of Publication: 2018	2018	10.4269/ajtmh.17-0465	no		not elected
PubMed	A human case of Plagiorchis muris (Tanabe, 1922: Digenea) infection in the Republic of Korea: freshwater fish as a possible source of infection	Hong SJ, Woo HC, Chai JY.	J Parasitol	1996		no		not elected
WOS	A human case of Plagiorchis muris (Tanabe, 1922: Digenea) infection in the Republic of Korea: Freshwater fish as a possible source of infection	Hong, SJ; Woo, HC; Chai, JY	JOURNAL OF PARASITOLOGY	1996	10.2307/3283795	yes
WOS	A large 28S rDNA-based phylogeny confirms the limitations of established morphological characters for classification of proteocephalidean tapeworms (Platyhelminthes, Cestoda)	de Chambrier, A; Waeschenbach, A; Fisseha, M; Scholz, T; Mariaux, J	ZOOKEYS	2015	10.3897/zookeys.500.9360	no		not elected
PubMed	A large outbreak of Opisthorchis felineus in Italy suggests that opisthorchiasis develops as a febrile eosinophilic syndrome with cholestasis rather than a hepatitis-like syndrome	Traverso A, Repetto E, Magnani S, Meloni T, Natrella M, Marchisio P, Giacomazzi C, Bernardi P, Gatti S, Gomez Morales MA, Pozio E.	Eur J Clin Microbiol Infect Dis	2012	10.1007/s10096-011-1411-y	no		not elected
WOS	A limnological reconnaissance of the Falkland Islands; with particular reference to the waterfleas (Arthropoda : Anomopoda)	Dartnall, HJG; Hollwedel, W	JOURNAL OF NATURAL HISTORY	2007	10.1080/00222930701401010	no		not elected
WOS	A link between host dispersal and parasite diversity in two sympatric cichlids of Lake Tanganyika	Gregoir, AF; Hablutzel, PI; Vanhove, MPM; Pariselle, A; Bamps, J; Volckaert, FAM; Raeymaekers, JAM	FRESHWATER BIOLOGY	2015	10.1111/fwb.12492	no		not elected
WOS	A liquid seaweed extract (TAM (R)) improves aqueous rearing environment, diversity of zooplankton community, whilst enhancing growth and immune response of Nile tilapia, Oreochromis niloticus, challenged by Aeromonas hydrophila	Ashour, M; Mabrouk, MM; Abo-Taleb, HA; Sharawy, ZZ; Ayoub, HF; Hien, HV; Davies, SJ; El-Haroun, E; Goda, AMSA	AQUACULTURE	2021	10.1016/j.aquaculture.2021.736915	no		not elected
PubMed	A list of fish cestodes reported from China	Wenchuan Y.	Syst Parasitol	2007	10.1007/s11230-007-9104-8	no		not elected
WOS	A list of fish cestodes reported from China	Yang, WC	SYSTEMATIC PARASITOLOGY	2007	10.1007/s11230-007-9104-8	yes
PubMed	A local case of acute opisthorchiasis in the Moscow Region	Zavoĭkin VD, Akhmarova IM, Zelia OP.	Med Parazitol (Mosk)	2014		no		not elected
WOS	A Long Temporal Study of Parasitism in Asexual-Sexual Populations of Carassius gibelio: Does the Parasite Infection Support Coevolutionary Red Queen Dynamics?	Pakosta, T; Vetesnik, L; Simkova, A	BIOMED RESEARCH INTERNATIONAL	2018	10.1155/2018/6983740	no		not elected
WOS	A molecular phylogenetic appraisal of the acanthostomines Acanthostomum and Timoniella and their position within Cryptogonimidae (Trematoda: Opisthorchioidea)	Martinez-Aquino, A; Vidal-Martinez, VM; Aguirre-Macedo, ML	PEERJ	2017	10.7717/peerj.4158	no		not elected
WOS	A molecular study of Eubothrium rugosum (Batsch, 1786) (Cestoda : Pseudophyllidea) using ITS rDNA sequences, with notes on the distribution and intraspecific sequence variation of Eubothrium crassum (Bloch, 1779)	Kralova-Hromadova, I; Scholz, T; Shinn, AP; Cunningham, CO; Wootten, R; Hanzelova, V; Sommerville, C	PARASITOLOGY RESEARCH	2003	10.1007/s00436-002-0779-0	yes
PubMed	A molecular study of Eubothrium rugosum (Batsch, 1786) (Cestoda: Pseudophyllidea) using ITS rDNA sequences, with notes on the distribution and intraspecific sequence variation of Eubothrium crassum (Bloch, 1779)	Králová-Hromadová I, Scholz T, Shinn AP, Cunningham CO, Wootten R, Hanzelová V, Sommerville C.	Parasitol Res	2003	10.1007/s00436-002-0779-0	no		not elected
WOS	A morphological and molecular study of adults and metacercariae of Hysteromorpha triloba (Rudolpi, 1819), Lutz 1931 (Diplostomidae) from the Neotropical region	Sereno-Uribe, AL; Lopez-Jimenez, A; Andrade-Gomez, L; Garcia-Varela, M	JOURNAL OF HELMINTHOLOGY	2019	10.1017/S0022149X17001237	no		not elected
PubMed	A morphological and molecular study of Clinostomid metacercariae from African fish with a redescription of Clinostomum tilapiae	Caffara M, Locke SA, Echi PC, Halajian A, Benini D, Luus-Powell WJ, Tavakol S, Fioravanti ML.	Parasitology	2017	10.1017/S0031182017001068	no		not elected
Embase	A morphological and molecular study of Clinostomid metacercariae from African fish with a redescription of Clinostomum tilapiae	Caffara M., Locke S.A., Echi P.C., Halajian A., Benini D., Luus-Powell W.J., Tavakol S., Fioravanti M.L.	Parasitology (2017) 144:11 (1519-1529). Date of Publication: 1 Sep 2017	2017	10.1017/S0031182017001068	yes
WOS	A morphological and molecular study of Clinostomid metacercariae from African fish with a redescription of Clinostomum tilapiae	Caffara, M; Locke, SA; Echi, PC; Halajian, A; Benini, D; Luus-Powell, WJ; Tavakol, S; Fioravanti, ML	PARASITOLOGY	2017	10.1017/S0031182017001068	yes
WOS	A MORPHOLOGICAL AND MOLECULAR STUDY OF SPECTATUS SPECTATUS (KATHLANIIDAE), INCLUDING REDESCRIPTION OF THE SPECIES AND AMENDMENT OF GENUS DIAGNOSIS	Pereira, FB; Tavares, LER; Paiva, F; Scholz, T; Luque, JL	JOURNAL OF PARASITOLOGY	2015	10.1645/15-764.1	no		not elected
WOS	A morphological and molecular study of two species of Raphidascaroides Yamaguti, 1941 (Nematoda: Anisakidae), parasites of doradid catfish (Siluriformes) in South America, with a description of R-moraveci n. sp.	Pereira, FB; Tavares, LER; Scholz, T; Luque, JL	SYSTEMATIC PARASITOLOGY	2015	10.1007/s11230-015-9555-2	no		not elected
PubMed	A new allocreadiid (Trematoda) species from freshwater fish Heterandria bimaculata (Teleostei: Poeciliidae) in Southeastern Mexico	Salgado-Maldonado G, Caspeta-Mandujano JM, Vázquez G.	J Parasitol	2012	10.1645/GE-2907.1	no		not elected
WOS	A NEW ALLOCREADIID (TREMATODA) SPECIES FROM FRESHWATER FISH HETERANDRIA BIMACULATA (TELEOSTEI: POECILIIDAE) IN SOUTHEASTERN MEXICO	Salgado-Maldonado, G; Caspeta-Mandujano, JM; Vazquez, G	JOURNAL OF PARASITOLOGY	2012	10.1645/GE-2907.1	yes
WOS	A new atractid nematode, Atractis vidali sp n. (Nematoda : Atractidae), from cichlid fishes in southern Mexico	Gonzalez-Solis, D; Moravec, F	FOLIA PARASITOLOGICA	2002	10.14411/fp.2002.041	no		not elected
WOS	A new classification for deep-sea opecoelid trematodes based on the phylogenetic position of some unusual taxa from shallow-water, herbivorous fishes off south-west Australia	Martin, SB; Huston, DC; Cutmore, SC; Cribb, TH	ZOOLOGICAL JOURNAL OF THE LINNEAN SOCIETY	2019	10.1093/zoolinnean/zly081	no		not elected
WOS	A new cucullanid species (Nematoda) from the freshwater fish Thorichthys helleri (Cichlidae) in Mexico	Caspeta-Mandujano, JM; Salgado-Maldonado, G; Martinez-Ramirez, E	HELMINTHOLOGIA	2010	10.2478/s11687-010-0006-y	no		not elected
WOS	A new cucullanid species (nematoda) from the freshwater fish Vieja intermedia (Gunther, 1862) (cichlidae) in mexico	Cabanas-Carranza, G; Caspeta-Mandujano, JM	JOURNAL OF PARASITOLOGY	2007	10.1645/GE-987R.1	yes
PubMed	A new cucullanid species (Nematoda) from the freshwater fish Vieja intermedia (Günther, 1862) (Cichlidae) in Mexico	Cabañas-Carranza G, Caspeta-Mandujano JM.	J Parasitol	2007	10.1645/GE-987R.1	no		not elected
Embase	A new cucullanid species (Nematoda) from the freshwater fish Vieja intermedia (Günther, 1862) (Cichlidae) in Mexico	Cabañas-Carranza G., Caspeta-Mandujano J.M.	Journal of Parasitology (2007) 93:3 (646-649). Date of Publication: June 2007	2007	10.1645/GE-987R.1	yes
WOS	A NEW GENUS AND SPECIES OF PHILOMETRID (NEMATODA) FROM THE SUBCUTANEOUS TISSUE OF THE CREVALLE JACK, CARANX HIPPOS (OSTEICHTHYES), FROM THE SOUTHERN GULF OF MEXICO	Moravec, F; Montoya-Mendoza, J; Salgado-Maldonado, G	JOURNAL OF PARASITOLOGY	2008	10.1645/GE-1577.1	no		not elected
WOS	A NEW GENUS AND SPECIES OF PROTEOCEPHALIDEAN TAPEWORM (CESTODA) FROM PANGASIUS LARNAUDII (SILURIFORMES: PANGASIIDAE) IN SOUTHEAST ASIA	Scholz, T; de Chambrier, A	JOURNAL OF PARASITOLOGY	2012	10.1645/GE-2992.1	no		not elected
PubMed	A new genus and species of proteocephalidean tapeworm (Cestoda), first parasite found in the driftwood catfish Tocantinsia piresi (Siluriformes: Auchenipteridae) from Brazil	Alves PV, Chambrier Ad, Scholz T, Luque JL.	Folia Parasitol (Praha)	2015	10.14411/fp.2015.006	no		not elected
WOS	A new genus and species of proteocephalidean tapeworm (Cestoda), first parasite found in the driftwood catfish Tocantinsia piresi (Siluriformes: Auchenipteridae) from Brazil	Alves, PV; de Chambrier, A; Scholz, T; Luque, JL	FOLIA PARASITOLOGICA	2015		yes
WOS	A new genus and three new species of Monorchiidae (Trematoda) from freshwater fish of Rondonia State, Brazil	Thatcher, VE	AMAZONIANA-LIMNOLOGIA ET OECOLOGIA REGIONALIS SYSTEMAE FLUMINIS AMAZONAS	1996		no		not elected
WOS	A new genus and two new species of dactylogyrid monogeneans from gills of Neotropical catfishes (Siluriformes: Doradidae and Loricariidae)	Acosta, AA; Scholz, T; Blasco-Costa, I; Alves, PV; da Silva, RJ	PARASITOLOGY INTERNATIONAL	2018	10.1016/j.parint.2017.09.012	no		not elected
WOS	A NEW GENUS AND TWO NEW SPECIES OF PROTEOCEPHALIDEAN TAPEWORMS (CESTODA) FROM CICHLID FISH (PERCIFORMES: CICHLIDAE) IN THE NEOTROPICS	de Chambrier, A; Pinacho-Pinacho, CD; Hernandez-Orts, JS; Scholz, T	JOURNAL OF PARASITOLOGY	2017	10.1645/16-84	no		not elected
PubMed	A new genus of Cystidicolid nematode from the stomach of Galaxias maculatus (Osmeriformes: Galaxiidae) in Patagonia (Argentina)	Brugni NL, Viozzi GP, Fernández MV, Vega RM.	J Parasitol	2009	10.1645/GE-1638.1	no		not elected
Embase	A new genus of cystidicolid nematode from the stomach of galaxias maculatus (osmeriformes: Galaxiidae) in patagonia (Argentina)	Brugni N.L., Viozzi G.P., Fernández M.V., Vega R.M.	Journal of Parasitology (2009) 95:1 (151-155). Date of Publication: February 2009	2009	10.1645/GE-1638.1	yes
WOS	A NEW GENUS OF CYSTIDICOLID NEMATODE FROM THE STOMACH OF GALAXIAS MACULATUS (OSMERIFORMES: GALAXIIDAE) IN PATAGONIA (ARGENTINA)	Brugni, NL; Viozzi, GP; Fernandez, MV; Vega, RM	JOURNAL OF PARASITOLOGY	2009	10.1645/GE-1638.1	yes
WOS	A new genus of proteocephalid tapeworm (Cestoda) from the marbled swamp eel Synbranchus marmoratus Bloch (Synbranchiformes: Synbranchidae) in the River Parana basin, Argentina	Arredondo, NJ; Alves, PV; de Pertierra, AAG	FOLIA PARASITOLOGICA	2017	10.14411/fp.2017.015	yes
PubMed	A new genus of proteocephalid tapeworm (Cestoda) from the marbled swamp eel Synbranchus marmoratus Bloch (Synbranchiformes: Synbranchidae) in the River Paraná basin, Argentina	Arredondo NJ, Alves PV, Gil de Pertierra AA.	Folia Parasitol (Praha)	2017	10.14411/fp.2017.015	no		not elected
WOS	A NEW HEDRURID SPECIES (NEMATODA) FROM GALAXIID FISHES IN PATAGONIA (ARGENTINA) AND INFECTION OF AMPHIPODS AS INTERMEDIATE HOST	Brugni, NL; Viozzi, GP	JOURNAL OF PARASITOLOGY	2010	10.1645/GE-2251.1	no		not elected
WOS	A NEW HELMINTH PARASITE OF FISH - SPIROCAMALLANUS-FREITASI SP-N (NEMATODA, CAMALLANIDAE)	MOREIRA, NIB; DEOLIVEIRA, CL; COSTA, HMD	MEMORIAS DO INSTITUTO OSWALDO CRUZ	1991	10.1590/S0074-02761991000400009	no		not elected
WOS	A NEW HUFFMANELA SPECIES, H-SCHOUTENI SP-N (NEMATODA, TRICHOSOMOIDIDAE) FROM FLYING FISHES IN CURACAO	MORAVEC, F; CAMPBELL, BG	FOLIA PARASITOLOGICA	1991		no		not elected
WOS	A new monozoic tapeworm, Lobulovarium longiovatum n. g., n. sp (Cestoda: Caryophyllidea), from barbs Puntius spp. (Teleostei: Cyprinidae) in the Indomalayan region	Oros, M; Ash, A; Brabec, J; Kar, PK; Scholz, T	SYSTEMATIC PARASITOLOGY	2012	10.1007/s11230-012-9367-6	yes
PubMed	A new monozoic tapeworm, Lobulovarium longiovatum n. g., n. sp. (Cestoda: Caryophyllidea), from barbs Puntius spp. (Teleostei: Cyprinidae) in the Indomalayan region	Oros M, Ash A, Brabec J, Kar PK, Scholz T.	Syst Parasitol	2012	10.1007/s11230-012-9367-6	no		not elected
WOS	A new monozoic tapeworm, Parabreviscolex niepini n. g., n. sp (Cestoda: Caryophyllidea), from schizothoracine fishes (Cyprinidae: Schizothoracinae) in Tibet, China	Xi, BW; Oros, M; Chen, K; Xie, J	PARASITOLOGY RESEARCH	2018	10.1007/s00436-017-5682-9	no		not elected
WOS	A NEW NEMATODE CAMALLANUS BOOMKERI SP FROM THE FISH, CHANNA ORIENTALIS (OESTIECHTHYES: CHANNIDAES) IN FRESHWATERS OF PANJGUR, BALOCHISTAN	Kakar, A; Bilqees, FM; Iqbal, A; Panezai, MA; Mukhtar, GES	JOURNAL OF ANIMAL AND PLANT SCIENCES	2013		no		not elected
PubMed	A new nematode species (Seuratoidea, Cucullanidae) parasitizing Parauchenipterus striatulus (Steindachner, 1876) (Pisces, Auchenipteridae) in Brazil	Moreira NI, Rocha GN, Costa HM.	Mem Inst Oswaldo Cruz	2000	10.1590/S0074-02762000000100005	no		not elected
WOS	A new nematode species (Seuratoidea, Cucullanidae) parasitizing Parauchenipterus striatulus (Steindachner, 1876) (Pisces, Auchenipteridae) in Brazil	Moreira, NIB; Rocha, GN; Costa, HMA	MEMORIAS DO INSTITUTO OSWALDO CRUZ	2000	10.1590/S0074-02762000000100005	yes
PubMed	A new nematode species Goezia leporini n. sp. (Anisakidae) from cultured freshwater fish Leporinus macrocephalus (Anostomidae) in Brazil	Martins ML, Yoshitoshi ER.	Braz J Biol	2003	10.1590/s1519-69842003000300016	no		not elected
WOS	A NEW OPECOELID SPECIES (TREMATODA: OPECOELIDAE) FROM THE THREESPINE STICKLEBACK GASTEROSTEUS ACULEATUS L. IN CALIFORNIA	Tracey, JK; Choudhury, A; Cheng, JM; Ghosh, S	JOURNAL OF PARASITOLOGY	2009	10.1645/GE-1999.1	no		not elected
WOS	A New Parasitic Nematode Species Rhabdochona pakistanica, New Species From Cyprinion watsoni (Osteichthyes: Cyprinidae) in Central Balochistan	Asmatullah-Kakar; Bilqees, FM; Khan, K	PAKISTAN JOURNAL OF ZOOLOGY	2012		no		not elected
PubMed	A new philometrid species (Nematoda) from the freshwater fish Cichlasoma istlanum (Jordan and Snyder, 1899) (Cichlidae) in Mexico	Caspeta-Mandujano JM, Granados Ramírez JG, Peralta-Rodríguez JL.	J Parasitol	2009	10.1645/GE-1768.1	no		not elected
WOS	A NEW PHILOMETRID SPECIES (NEMATODA) FROM THE FRESHWATER FISH CICHLASOMA ISTLANUM (JORDAN AND SNYDER, 1899) (CICHLIDAE) IN MEXICO	Caspeta-Mandujano, JM; Ramirez, JGG; Peralta-Rodriguez, JL	JOURNAL OF PARASITOLOGY	2009	10.1645/GE-1768.1	yes
WOS	A new R package and web application for detecting bilateral asymmetry in parasitic infections	Wayland, MT; Chubb, JC	FOLIA PARASITOLOGICA	2016	10.14411/fp.2016.039	no		not elected
PubMed	A new record of Clinostomum philippinensis (Valasquez, 1959) in Trichogaster microlepis (Gunther, 1861) from Bung Borapet, Nakhon Sawan, Thailand	Yooyen T, Wongsawad C, Kumchoo K, Chaiyapo M.	Southeast Asian J Trop Med Public Health	2006		no		not elected
WOS	A New Rhabdochonid Species (Nematoda: Rhabdochonidae) Parasitizing Cyprinion watsoni (Cyprinidae) in Pakistan	Asmatullah-Kakar; Bilqees, FM	PAKISTAN JOURNAL OF ZOOLOGY	2012		no		not elected
WOS	A new second intermediate host and phylogenetic relationships based on the ITS2 sequence of Isoparorchis sp. (Digenea: Isoparorchiidae) in Thailand	Jaruboonyakorn, P; Chontananarth, T	JOURNAL OF HELMINTHOLOGY	2021	10.1017/S0022149X2100050X	no		not elected
WOS	A new species of Allocreadium (Trematoda : Allocreadiidae) from freshwater fishes in the Danjiangkou Reservoir in China	Gao, D; Wang, GT; Xi, BW; Yao, WJ; Nie, P	JOURNAL OF PARASITOLOGY	2008	10.1645/GE-1247.1	yes
PubMed	A new species of Allocreadium (Trematoda: Allocreadiidae) from freshwater fishes in the Danjiangkou Reservoir in China	Gao D, Wang GT, Xi BW, Yao WJ, Nie P.	J Parasitol	2008	10.1645/GE-1247.1	no		not elected
PubMed	A new species of Ascocotyle (Trematoda: Heterophyidae) from the South American sea lion, Otaria flavescens, off Patagonia, Argentina	Hernández-Orts JS, Montero FE, Crespo EA, García NA, Raga JA, Aznar FJ.	J Parasitol	2012	10.1645/GE-2959.1	no		not elected
WOS	A NEW SPECIES OF ASCOCOTYLE (TREMATODA: HETEROPHYIDAE) FROM THE SOUTH AMERICAN SEA LION, OTARIA FLAVESCENS, OFF PATAGONIA, ARGENTINA	Hernandez-Orts, JS; Montero, FE; Crespo, EA; Garcia, NA; Raga, JA; Aznar, FJ	JOURNAL OF PARASITOLOGY	2012	10.1645/GE-2959.1	yes
WOS	A New Species of Asymphylodora (Trematoda: Lissorchiidae) from Bata, Labeo bata (Cyprinidae), in the Sharda Canal of India, and Amendment of the Diagnosis for Asymphylodora	Maurya, R; Gupta, R; Saxena, AM	COMPARATIVE PARASITOLOGY	2018	10.1654/1525-2647-85.2.153	no		not elected
WOS	A new species of Auriculostoma (Digenea: Allocreadiidae) in South America: life cycle and phylogenetic relationships	Liquin, F; Gilardoni, C; Cremonte, F; Saravia, J; Cristobal, HA; Davies, D	ANAIS DA ACADEMIA BRASILEIRA DE CIENCIAS	2022	10.1590/0001-3765202220200538	no		not elected
WOS	A new species of Auriculostoma (Trematoda: Allocreadiidae) from the intestine of Brycon guatemalensis (Characiformes: Bryconidae) from the Usumacinta River Basin, Mexico, based on morphology and 28S rDNA sequences, with a key to species of the genus	Hernandez-Mena, DI; Lynggaard, C; Mendoza-Garfias, B; De Leon, GPP	ZOOTAXA	2016	10.11646/zootaxa.4196.2.5	no		not elected
WOS	A New Species of Caecincola (Trematoda: Cryptogonimidae) from White Crappie (Pomoxis annularis) in Southeastern Texas, USA	McAndrews, KL; Barger, MA	COMPARATIVE PARASITOLOGY	2017	10.1654/1525-2647-84.1.32	no		not elected
WOS	A NEW SPECIES OF CAMALLANIDAE FROM AGENEIOSUS UCAYALENSIS (PISCES: SILURIFORMES) FROM PARA STATE, BRAZIL	Giese, EG; Santos, JN; Lanfredi, RM	JOURNAL OF PARASITOLOGY	2009	10.1645/GE-1680.1	no		not elected
PubMed	A new species of Clinostomum Leidy, 1856 in East Asia based on genomic and morphological data	Locke SA, Caffara M, Barčák D, Sonko P, Tedesco P, Fioravanti ML, Li W.	Parasitol Res	2019	10.1007/s00436-019-06536-y	no		not elected
WOS	A new species of Clinostomum Leidy, 1856 in East Asia based on genomic and morphological data	Locke, SA; Caffara, M; Barcak, D; Sonko, P; Tedesco, P; Fioravanti, ML; Li, WX	PARASITOLOGY RESEARCH	2019	10.1007/s00436-019-06536-y	yes
PubMed	A new species of Contracaecum (Nematoda: Anisakidae) found parasitizing Nannopterum brasilianus (Suliformes: Phalacrocoracidae) and Hoplias argentinensis (Characiformes: Erythrinidae) in South America: morphological and molecular characterization of larval and adult stages	Sardella CJ, Mancini M, Salinas V, Simões RO, Luque JL.	J Helminthol	2020	10.1017/S0022149X20000644	no		not elected
WOS	A NEW SPECIES OF CREPIDOSTOMUM (DIGENEA: ALLOCREADIIDAE) FROM HIODON TERGISUS IN MISSISSIPPI AND MOLECULAR COMPARISON WITH THREE CONGENERS	Tkach, VV; Curran, SS; Bell, JA; Overstreet, RM	JOURNAL OF PARASITOLOGY	2013	10.1645/13-279.1	no		not elected
WOS	A NEW SPECIES OF CRYPTOCOTYLE (DIGENEA: HETEROPHYIDAE) INFECTING KELP GULL AND A GALAXIID FISH IN PATAGONIAN FRESHWATER ENVIRONMENTS: MORPHOLOGICAL AND MOLECULAR ANALYSES	Casalins, LM; Arbetman, MP; Viozzi, GP; Flores, VR	JOURNAL OF PARASITOLOGY	2020	10.1645/18-44	no		not elected
WOS	A new species of Cucullanus Muller, 1777 (Nematoda: Cucullanidae) parasitic in the grey triggerfish Balistes capriscus Gmelin (Osteichthyes: Balistidae) off Rio de Janeiro, Brazil	Pereira, FB; Vieira, FM; Luque, JL	SYSTEMATIC PARASITOLOGY	2014	10.1007/s11230-014-9470-y	no		not elected
WOS	A new species of Dadayius Fukui, 1929 (Digenea: Cladorchiidae), parasite of Symphysodon aequifasciatus Pellegrin, 1904 (Perciformes: Cichlidae) from the Purus River, Amazon, Brazil	Lopes, LPC; Karling, LC; Takemoto, RM; Rossoni, F; Ferreira, EJG; Pavanelli, GC	HELMINTHOLOGIA	2011	10.2478/s11687-011-0029-z	no		not elected
WOS	A new species of Dentiphilometra (Nematoda : Philometridae) from the musculature of the gray snapper Lutjanus griseus (Osteichthyes) off the Caribbean coast of Mexico	Gonzalez-Solis, D; Moravec, F; Paredes, VMT	JOURNAL OF PARASITOLOGY	2007	10.1645/GE-1238R.1	yes
PubMed	A new species of Dentiphilometra (Nematoda: Philometridae) from the musculature of the gray snapper Lutjanus griseus (osteichthyes) off the Caribbean coast of Mexico	González-Solís D, Moravec F, Paredes VM.	J Parasitol	2007	10.1645/GE-1238R.1	no		not elected
PubMed	A new species of Hedruris Nitzsch, 1821 (Nematoda: Hedruridae) parasitic in eel Synbranchus marmoratus Bloch (Synbranchiformes: Synbranchidae) from Argentina, Neotropical Region	Ailán-Choke LG, Arredondo NJ, Davies D.	Zootaxa	2023	10.11646/zootaxa.5263.1.7	no		not elected
WOS	A new species of Hedruris Nitzsch, 1821 (Nematoda: Hedruridae) parasitic in eel Synbranchus marmoratus Bloch (Synbranchiformes: Synbranchidae) from Argentina, Neotropical Region	Ailan-choke, Lorena G.; Arredondo, Nathalia J.; Davies, Dora	ZOOTAXA	2023	10.11646/zootaxa.5263.1.7	no		not elected
WOS	A new species of Hedruris Nitzsch, 1821 (Nematoda: Hedruridae) parasitic in the freshwater fish Oligosarcus jenynsii (Gunther, 1864) (Characidae) from Argentina	Rossin, MA; Timi, JT	SYSTEMATIC PARASITOLOGY	2016	10.1007/s11230-016-9675-3	yes
PubMed	A new species of Hedruris Nitzsch, 1821 (Nematoda: Hedruridae) parasitic in the freshwater fish Oligosarcus jenynsii (Günther, 1864) (Characidae) from Argentina	Rossin MA, Timi JT.	Syst Parasitol	2016	10.1007/s11230-016-9675-3	no		not elected
PubMed	A new species of hemiuroidean trematode from Hatcheria macraei (Siluriformes, Trichomycteridae) and Heleobia hatcheri (Gastropoda, Cochliopidae) in a Patagonian River	Tsuchida K, Urabe M, Viozzi G, Rauque C, Flores V.	Parasitol Res	2021	10.1007/s00436-021-07210-y	no		not elected
Embase	A new species of hemiuroidean trematode from Hatcheria macraei (Siluriformes, Trichomycteridae) and Heleobia hatcheri (Gastropoda, Cochliopidae) in a Patagonian River	Tsuchida K., Urabe M., Viozzi G., Rauque C., Flores V.	Parasitology Research (2021) 120:7 (2523-2532). Date of Publication: 1 Jul 2021	2021	10.1007/s00436-021-07210-y	yes
WOS	A new species of hemiuroidean trematode from Hatcheria macraei (Siluriformes, Trichomycteridae) and Heleobia hatcheri (Gastropoda, Cochliopidae) in a Patagonian River	Tsuchida, K; Urabe, M; Viozzi, G; Rauque, C; Flores, V	PARASITOLOGY RESEARCH	2021	10.1007/s00436-021-07210-y	yes
WOS	A new species of Hysterothylacium (Nematoda: Anisakidae) from the giant mottled eel Anguilla marmorata in South Africa	Moravec, F; Taraschewski, H; Appelhoff, D; Weyl, O	HELMINTHOLOGIA	2012	10.2478/s11687-012-0035-9	no		not elected
PubMed	A new species of Hysterothylacium (Nematoda: Anisakidae) from the stomach of the red-spotted newt, Notophthalmus viridescens, from Pennsylvania fishless ponds	Raffel TR, Anderson TK.	J Parasitol	2009	10.1645/GE-2092.1	no		not elected
WOS	A NEW SPECIES OF HYSTEROTHYLACIUM (NEMATODA: ANISAKIDAE) FROM THE STOMACH OF THE RED-SPOTTED NEWT, NOTOPHTHALMUS VIRIDESCENS, FROM PENNSYLVANIA FISHLESS PONDS	Raffel, TR; Anderson, TK	JOURNAL OF PARASITOLOGY	2009	10.1645/GE-2092.1	yes
WOS	A New Species of Ichthyouris Inglis, 1968 (Nematoda: Pharyngodonidae) Parasitizing Two Characiform Fishes from Tocantins River, Maranhao State, Brazil	Cardenas, MQ; Fernandes, BMM; Justo, MCN; Cohen, SC	COMPARATIVE PARASITOLOGY	2019	10.1654/1525-2647-86.1.5	no		not elected
WOS	A NEW SPECIES OF LIMNODERETREMA (TREMATODA, DIGENEA) FROM THE FRESH-WATER ATHERINID FISH BASILICHTHYS-AUSTRALIS EIGENMANN, 1927 FROM THE SOUTH OF CHILE	TORRES, P; NEIRA, A	MEMORIAS DO INSTITUTO OSWALDO CRUZ	1991	10.1590/S0074-02761991000400010	no		not elected
WOS	A new species of Parspina Pearse, 1920 (Digenea: Cryptogonimidae) from Pimelodella gracilis (Valenciennes) (Siluriformes: Heptapteridae) in the Parana River basin, Argentina, and a key to the genus	Arredondo, NJ; de Nunez, MCO	SYSTEMATIC PARASITOLOGY	2013	10.1007/s11230-012-9394-3	no		not elected
PubMed	A new species of Philometra Costa, 1845 (Nematoda: Philometridae) from the freshwater fish (red piranha) Pygocentrus nattereri Kner (Characidae) in Amazonia, Brazil	Cárdenas MQ, Moravec F, Fernandes BM, Morais AM.	Syst Parasitol	2012	10.1007/s11230-012-9377-4	no		not elected
WOS	A new species of Philometra Costa, 1845 (Nematoda: Philometridae) from the freshwater fish (red piranha) Pygocentrus nattereri Kner (Characidae) in Amazonia, Brazil	Cardenas, MQ; Moravec, F; Fernandes, BMM; Morais, AM	SYSTEMATIC PARASITOLOGY	2012	10.1007/s11230-012-9377-4	yes
WOS	A new species of Procamallanus Baylis, 1923 (Nematoda, Camallanidae) from Astronotus ocellatus (Agassiz, 1831) (Perciformes, Cichlidae) in Brazil	Pinheiro, RHD; Melo, FTD; Monks, S; dos Santos, JN; Giese, EG	ZOOKEYS	2018	10.3897/zookeys.790.24745	yes
PubMed	A new species of Procamallanus Baylis, 1923 (Nematoda, Camallanidae) from Astronotusocellatus (Agassiz, 1831) (Perciformes, Cichlidae) in Brazil	Pinheiro RHDS, Melo FTV, Scott Monks, Dos Santos JN, Giese EG.	Zookeys	2018	10.3897/zookeys.790.24745	no		not elected
WOS	A New Species of Prosorhynchoides (Trematoda: Bucephalidae) from White Bass, Morone chrysops (Moronidae), in the Big Thicket National Preserve, Texas, USA	Barger, MA	COMPARATIVE PARASITOLOGY	2016	10.1654/1525-2647-83.1.74	no		not elected
PubMed	A new species of Prosorhynchoides Dollfus, 1929 (Digenea: Bucephalidae) from Xenentodon cancila Hamilton, 1822 in Mizoram, Northeast India	Malsawmtluangi C, Lalramliana.	Parasitol Int	2023	10.1016/j.parint.2022.102690	no		not elected
WOS	A new species of Prosorhynchoides Dollfus, 1929 (Digenea: Bucephalidae) from Xenentodon cancila Hamilton, 1822 in Mizoram, Northeast India	Malsawmtluangi, Chenkual	PARASITOLOGY INTERNATIONAL	2023	10.1016/j.parint.2022.102690	no		not elected
Embase	A new species of Prosorhynchoides Dollfus, 1929 (Digenea: Bucephalidae) from Xenentodon cancila Hamilton, 1822 in Mizoram, Northeast India	Malsawmtluangi C., Lalramliana	Parasitology International (2023) 92 Article Number: 102690. Date of Publication: 1 Feb 2023	2023	10.1016/j.parint.2022.102690	yes
WOS	A new species of Raphidascaris (Sprentascaris) (Nematoda: Anisakidae) in Hypostomus cordovae (Pisces: Loricariidae) from Argentina	Ramallo, G	ZOOTAXA	2009	10.11646/zootaxa.2045.1.5	no		not elected
WOS	A new species of Rhabdochona Railliet, 1916 (Nematoda : Rhabdochonidae) from endemic goodeids (Cyprinodontiformes) from two Mexican lakes	Sanchez-Alvarez, A; Garcia-Prieto, L; de Leon, GPP	JOURNAL OF PARASITOLOGY	1998	10.2307/3284600	no		not elected
WOS	A new species of Rhabdochona Railliet, 1916 (Nematoda: Rhabdochonidae) from cyprinid fishes in the Western Ghats Region, India	Gonzalez-Solis, D; Chavan, SP; Kannewad, P; Gyananath, G	SYSTEMATIC PARASITOLOGY	2014	10.1007/s11230-014-9472-9	no		not elected
WOS	A New Species of Sprentascaris (Nematoda: Raphidascarididae) in Hypostomus commersoni (Pisces: Loricariidae) from Argentina	Ramallo, G; Chemes, S; Amavet, P; Rossi, L	ACTA PARASITOLOGICA	2022	10.1007/s11686-022-00618-1	no		not elected
WOS	A NEW SPECIES OF THE GENUS GOEZIA-ZEDER, 1800 (NEMATODA, ANISAKIDAE) FROM THE FISH, MASTACEMBELUS-ARMATUS (LACEP) FROM WEST-BENGAL, INDIA	DE, NC; DEY, J	SYSTEMATIC PARASITOLOGY	1992	10.1007/BF00009665	no		not elected
PubMed	A new species of Wallinia Pearse, 1920 (Digenea: Allocreadiidae), in Astyanax bimaculatus (Linnaeus, 1758) (Characidae) in Northeast Brazil, based on morphology and DNA sequences	da Silva BAF, Dias KGA, da Silva RJ, Yamada FH.	Parasitol Res	2021	10.1007/s00436-020-06948-1	no		not elected
Embase	A new species of Wallinia Pearse, 1920 (Digenea: Allocreadiidae), in Astyanax bimaculatus (Linnaeus, 1758) (Characidae) in Northeast Brazil, based on morphology and DNA sequences	da Silva B.A.F., Dias K.G.A., da Silva R.J., Yamada F.H.	Parasitology Research (2021) 120:1 (37-44). Date of Publication: 1 Jan 2021	2021	10.1007/s00436-020-06948-1	yes
WOS	A new species of Wallinia Pearse, 1920 (Digenea: Allocreadiidae), in Astyanax bimaculatus (Linnaeus, 1758) (Characidae) in Northeast Brazil, based on morphology and DNA sequences	da Silva, BAF; Dias, KGA; da Silva, RJ; Yamada, FH	PARASITOLOGY RESEARCH	2021	10.1007/s00436-020-06948-1	yes
WOS	A new species ofContracaecum(Nematoda: Anisakidae) found parasitizingNannopterum brasilianus(Suliformes: Phalacrocoracidae) andHoplias argentinensis(Characiformes: Erythrinidae) in South America: morphological and molecular characterization of larval and adult stages	Sardella, CJ; Mancini, M; Salinas, V; Simoes, RO; Luque, JL	JOURNAL OF HELMINTHOLOGY	2020	10.1017/S0022149X20000644	no		not elected
WOS	A new species ofCreptotrematina(Trematoda: Allocreadiidae) from characid fishes of Brazil: morphological and molecular data	Dias, KGA; de Leon, GPP; Camargo, AD; Muller, MI; da Silva, RJ; de Azevedo, RK; Abdallah, VD	JOURNAL OF HELMINTHOLOGY	2020	10.1017/S0022149X20000474	no		not elected
WOS	A new species, Pretestis laticaecum, (Trematoda : Cladorchiidae), from Emydura krefftii Gray, 1871 (Pleurodira : Chelidae) from Central Queensland, Australia	Ferguson, MA; Smales, LR; Cribb, TH	TRANSACTIONS OF THE ROYAL SOCIETY OF SOUTH AUSTRALIA	2001		no		not elected
WOS	A new subfamily for a clade of opecoelids (Trematoda: Digenea) exploiting marine fishes as second-intermediate hosts, with the first report of opecoelid metacercariae from an elasmobranch	Martin, SB; Downie, AJ; Cribb, TH	ZOOLOGICAL JOURNAL OF THE LINNEAN SOCIETY	2020		no		not elected
WOS	A New Trematode of the Genus Genarchopsis Ozaki, 1925 from Freshwater Fish of Sindh, Pakistan	Shaikh, GS; Khan, A; Bilqees, FM	PAKISTAN JOURNAL OF ZOOLOGY	2011		no		not elected
WOS	A new trematode species parasitizing the catfish Hoplosternum littorale (Osteichthyes, Callichthyidae) from Parana River, Brazil, with an emendation of the diagnosis of Magnivitellinum (Trematoda, Macroderoididae)	Lacerda, ACF; Takemoto, RM; Pavanelli, GC	ACTA PARASITOLOGICA	2009	10.2478/s11686-009-0007-5	no		not elected
WOS	A non-invasive morphometric technique for estimating cestode plerocercoid burden in small freshwater fish	Barber I	JOURNAL OF FISH BIOLOGY	1997	10.1006/jfbi.1997.0469	no		not elected
WOS	A NOTE ON THE PRESENCE OF PHILOMETRID FISH PARASITES IN ROMANIA, WITH EMPHASIS ON Philometroides sanguineus (Rudolphi, 1819)	Stavrescu-Bedivan, MM; Scaeteanu, GV	AGROLIFE SCIENTIFIC JOURNAL	2020		no		not elected
WOS	A novel Henneguya species from channel catfish described by morphological, histological, and molecular characterization	Griffin, MJ; Pote, LM; Wise, DJ; Greenway, TE; Mauel, MJ; Camus, AC	JOURNAL OF AQUATIC ANIMAL HEALTH	2008	10.1577/H07-001.1	no		not elected
WOS	A Phylogenetic Re-Evaluation of the Stenakrine Opecoelids (Trematoda, Digenea: Opecoeloidea) with Some Taxonomic Novelties	Sokolov, SG; Shchenkov, SV; Frolov, EV; Gordeev, II	DIVERSITY-BASEL	2022	10.3390/d14110949	no		not elected
PubMed	A population analysis of the variability of the hooklets in the cestode Triaenophorus crassus	Ieshko EP, Evseeva NV.	Parazitologiia	1989		no		not elected
WOS	A quantum leap in the evolution of platyhelminths: Host-switching from turtles to hippopotamuses illustrated from a phylogenetic meta-analysis of polystomes (Monogenea, Polystomatidae)	Verneau, Olivier; Johnston, Gerald R.; Du Preez, Louis	INTERNATIONAL JOURNAL FOR PARASITOLOGY	2023	10.1016/j.ijpara.2023.03.001	no		not elected
PubMed	A rare case of diphyllobothriasis from Pondicherry, South India	Devi CS, Shashikala, Srinivasan S, Murmu UC, Barman P, Kanungo R.	Indian J Med Microbiol	2007	10.4103/0255-0857.32725	no		not elected
Embase	A rare case of diphyllobothriasis from pondicherry, South India	Sheela Devi C., Shashikala, Srinivasan S., Murmu U., Barman P., Kanungo R.	Indian Journal of Medical Microbiology (2007) 25:2 (152-154). Date of Publication: 1 Apr 2007	2007	10.4103/0255-0857.32725	yes
WOS	A regional study of the zoonotic broad tapeworm Dibothriocephalus spp. in Northwestern Patagonia (Argentina): origin of fishes and coastal cities as factors affecting infection in fishes	Semenas, L; Viozzi, G; Arbetman, M	PARASITOLOGY RESEARCH	2021	10.1007/s00436-021-07150-7	no		not elected
WOS	A review of molecular identification tools for the opisthorchioidea	Duflot, M; Setbon, T; Midelet, G; Brauge, T; Gay, M	JOURNAL OF MICROBIOLOGICAL METHODS	2021	10.1016/j.mimet.2021.106258	no		not elected
WOS	A review of parasite studies of commercially important marine fishes in sub-Saharan Africa	Reed, CC	PARASITOLOGY	2015	10.1017/S0031182014000390	no		not elected
WOS	A review of Polylekithum Arnold, 1934 and its familial affinities using morphological and molecular data, with description of Polylekithum catahoulensis sp nov.	Curran, SS; Tkach, VV; Overstreet, RM	ACTA PARASITOLOGICA	2006	10.2478/s11686-006-0037-1	no		not elected
WOS	A review of the Acanthocephala parasitising freshwater fishes in Australia	Smales, LR; Adlard, RD; Elliot, A; Kelly, E; Lymbery, AJ; Miller, TL; Shamsi, S	PARASITOLOGY	2018	10.1017/S0031182017001627	no		not elected
WOS	A review of the Apocreadiidae Skrjabin, 1942 (Trematoda : Digenea) and description of Australian species	Cribb, TH; Bray, RA	SYSTEMATIC PARASITOLOGY	1999	10.1023/A:1006197201426	no		not elected
WOS	A review of the current status of Cryptosporidium in fish	Couso-Perez, S; Ares-Mazas, E; Gomez-Couso, H	PARASITOLOGY	2022	10.1017/S0031182022000099	no		not elected
PubMed	A review of the effects of bromate on aquatic organisms and toxicity of bromate to oyster (Crassostrea gigas) embryos	Hutchinson TH, Hutchings MJ, Moore KW.	Ecotoxicol Environ Saf	1997	10.1006/eesa.1997.1584	no		not elected
WOS	A review of the effects of bromate on aquatic organisms and toxicity of bromate to oyster (Crassostrea gigas) embryos	Hutchinson, TH; Hutchings, HJ; Moore, KW	ECOTOXICOLOGY AND ENVIRONMENTAL SAFETY	1997	10.1006/eesa.1997.1584	yes
WOS	A review of typhloplanid flatworm ecology, with emphasis on pelagic species	Dumont, HJ; Rietzler, AC; Han, BP	INLAND WATERS	2014	10.5268/IW-4.3.558	no		not elected
WOS	A review on the molecular characterization of digenean parasites using molecular markers with special reference to ITS region	Choudhary, K; Verma, AK; Swaroop, S; Agrawal, N	HELMINTHOLOGIA	2015	10.1515/helmin-2015-0031	no		not elected
WOS	A revised diagnosis of Thylacicleidus (Monogenea : Dactylogyridae) with a redescription of the type species, Thylacicleidus serendipitus, and descriptions of two new species from southeast Asian pufferfishes (Tetraodontiformes : Tetraodontidae)	Rehulkova, E; Gelnar, M	JOURNAL OF PARASITOLOGY	2005		no		not elected
WOS	A revised method of examining fish for infection with zoonotic nematode larvae	Shamsi, S; Suthar, J	INTERNATIONAL JOURNAL OF FOOD MICROBIOLOGY	2016	10.1016/j.ijfoodmicro.2016.03.023	no		not elected
WOS	A revision of the species of Bothriocephalus Rudolphi, 1808 (Cestoda: Pseudophyllidea) parasitic in American freshwater fishes	Scholz, T	SYSTEMATIC PARASITOLOGY	1997	10.1023/A:1005744010567	no		not elected
PubMed	A sieving method for collecting the metacercariae of trematode parasites from freshwater fish	Fan PC, Wu CC, Huang P, Yen CW.	Southeast Asian J Trop Med Public Health	2002		no		not elected
WOS	A simple practical method for bulk and rapid extraction of free-living nematodes from marine and estuarine sediments	Mangubhai, S; Greenwood, JG	HYDROBIOLOGIA	2004	10.1023/B:HYDR.0000029981.35848.0e	no		not elected
WOS	A simplified method to estimate Diphyllobothrium spp. infection in salmonids	Kuhn, JA; Knudsen, R; Kristoffersen, R; Amundsen, PA	JOURNAL OF FISH DISEASES	2017	10.1111/jfd.12566	no		not elected
PubMed	A socio-ecological framework for examining foodborne parasitic infection risk	Wang YC, Namsanor J, Law A, Sithithaworn P.	Acta Trop	2023	10.1016/j.actatropica.2023.106957	no		not elected
WOS	A socio-ecological framework for examining foodborne parasitic infection risk	Wang, Yi-Chen; Namsanor, Jutamas; Law, Andrea; Sithithaworn, Paiboon	ACTA TROPICA	2023	10.1016/j.actatropica.2023.106957	no		not elected
PubMed	A study of the endohelminths of the European perch Perca fluviatilis L. from the central region of the Danube river basin in Slovakia	Juhásová Ľ, Radačovská A, Bazsalovicsová E, Miklisová D, Bindzárová-Gereľová M, Králová-Hromadová I.	Zookeys	2019	10.3897/zookeys.899.39638	no		not elected
WOS	A study of the endohelminths of the European perch Perca fluviatilis L. from the central region of the Danube river basin in Slovakia	Juhasova, L; Radacovska, A; Bazsalovicsova, E; Miklisova, D; Bindzarova-Gerel'ova, M; Kralova-Hromadova, I	ZOOKEYS	2019	10.3897/zookeys.899.39638	yes
WOS	A study of the metazoan parasite fauna of Cyprinus carpio L. (common carp) linked to seasonal changes and host ages in Lake Manyas, Turkey	Ozturk, MO; Altunel, FN	BULLETIN OF THE EUROPEAN ASSOCIATION OF FISH PATHOLOGISTS	2006		no		not elected
PubMed	A survey of metacercariae in cyprinoid fish in Nakhon Ratchasima, northeast Thailand	Nithiuthai S, Suwansaksri J, Wiwanitkit V, Chaengphukeaw P.	Southeast Asian J Trop Med Public Health	2002		no		not elected
PubMed	A survey of metacercarial infections in commonly edible fish and crab hosts prevailing in Manipur, Northeast India	Athokpam VD, Tandon V.	J Parasit Dis	2015	10.1007/s12639-013-0360-z	no		not elected
WOS	A survey of parasites in freshwater fishes from Nong Han wetland, Udon Thani Province, Thailand	Juntaban, J; Prisingkorn, W; Wongmaneeprateep, S; Wiriyapattanasub, P	PARASITOLOGY RESEARCH	2021	10.1007/s00436-021-07310-9	no		not elected
WOS	A survey on infection of Turcinoemacheilus kosswigi, first record of the genus Procamallanus (Nematoda: Camallanidae) from Iran	Tajbakhsh, F; Golzarianpour, K; Abdoli, A	TURKISH JOURNAL OF ZOOLOGY	2012	10.3906/zoo-1010-31	no		not elected
WOS	A synopsis of the biology and life history of ruffe	Ogle, DH	JOURNAL OF GREAT LAKES RESEARCH	1998	10.1016/S0380-1330(98)70811-1	no		not elected
PubMed	A synoptic review of Caryophyllaeus Gmelin, 1790 (Cestoda: Caryophyllidea), parasites of cyprinid fishes	Barcak D, Oros M, Hanzelova V, Scholz T.	Folia Parasitol (Praha)	2017	10.14411/fp.2017.027	no		not elected
WOS	A synoptic review of Caryophyllaeus Gmelin, 1790 (Cestoda: Caryophyllidea), parasites of cyprinid fishes	Barcak, D; Oros, M; Hanzelova, V; Scholz, T	FOLIA PARASITOLOGICA	2017	10.14411/fp.2017.027	yes
PubMed	A synthesis of our current knowledge of philometrid nematodes, a group of increasingly important fish parasites	Moravec F, de Buron I.	Folia Parasitol (Praha)	2013	10.14411/fp.2013.010	no		not elected
WOS	A synthesis of our current knowledge of philometrid nematodes, a group of increasingly important fish parasites	Moravec, F; de Buron, I	FOLIA PARASITOLOGICA	2013	10.14411/fp.2013.010	yes
WOS	A taxonomic study of species of Bothriocephalus Rudolphi, 1808 (Cestoda : Pseudophyllidea) from eels in Japan: morphological and molecular evidence for the occurrence of B-claviceps (Goeze, 1782) and confirmation of the validity of B-japonicus Yamaguti, 1934	Scholz, T; Skerikova, A; Shimazu, T; Grygier, MJ	SYSTEMATIC PARASITOLOGY	2004	10.1023/B:SYPA.0000013835.02539.e0	no		not elected
WOS	A Test in a High Altitude Lake of a Multi-Parametric Rapid Methodology for Assessing Life in Liquid Environments on Planetary Bodies: A Potential New Freshwater Polychaete Tubeworm Community	Tilot, VC; Cabrol, NA; Parro, V; Fairen, AG; Ormond, RFG; Moreno-Ostos, E; Lopez-Gonzalez, N; Figueroa, FA; Gallardo-Carreno, I; Smith, EW; Sobron, P; Demergasso, C; Tambley, C; Robidart, J	FRONTIERS IN ENVIRONMENTAL SCIENCE	2019	10.3389/fenvs.2019.00070	no		not elected
PubMed	A trematode metacercaria causing gill cartilage proliferation in steelhead trout from Oregon	Olson RE, Pierce JR.	J Wildl Dis	1997	10.7589/0090-3558-33.4.886	no		not elected
WOS	A trematode metacercaria causing gill cartilage proliferation in steelhead trout from Oregon	Olson, RE; Pierce, JR	JOURNAL OF WILDLIFE DISEASES	1997	10.7589/0090-3558-33.4.886	yes
WOS	A trematode parasite alters growth, feeding behavior, and demographic success of invasive rusty crayfish (Orconectes rusticus)	Sargent, LW; Baldridge, AK; Vega-Ross, M; Towle, KM; Lodge, DM	OECOLOGIA	2014	10.1007/s00442-014-2939-1	no		not elected
WOS	A young parasite in an old fish host: A new genus for proteocephalid tapeworms (Cestoda) of bowfin (Amia calva) (Holostei: Amiiformes), and a revised list of its cestodes	Scholz, T; Choudhury, A; McAllister, CT	INTERNATIONAL JOURNAL FOR PARASITOLOGY-PARASITES AND WILDLIFE	2022	10.1016/j.ijppaw.2022.04.002	no		not elected
WOS	Abiotic environmental variation drives virulence evolution in a fish host-parasite geographic mosaic	Mahmud, MA; Bradley, JE; MacColl, ADC	FUNCTIONAL ECOLOGY	2017	10.1111/1365-2435.12921	no		not elected
WOS	Absence of zoonotic parasites in salmonid aquaculture in Denmark: Causes and consequences	Karami, AM; Marnis, H; Korbut, R; Zuo, SZ; Jaafar, R; Duan, YJ; Mathiessen, H; Al-Jubury, A; Kania, PW; Buchmann, K	AQUACULTURE	2022	10.1016/j.aquaculture.2021.737793	no		not elected
WOS	Abundance and distribution of Diphyllobothrium ditremum Creplin (Cestoda : Pseudophyllidea) plerocercoids in benthic whitefish, in northern Finnish Lapland	Tolonen, A; Rita, H; Peltonen, H	JOURNAL OF FISH BIOLOGY	2000	10.1006/jfbi.2000.1284	no		not elected
WOS	Abundance of an economically important nematode parasite increased in Puget Sound between 1930 and 2016: Evidence from museum specimens confirms historical data	Howard, I; Davis, E; Lippert, G; Quinn, TP; Wood, CL	JOURNAL OF APPLIED ECOLOGY	2019	10.1111/1365-2664.13264	no		not elected
PubMed	Abundance of Opisthorchis felineus Metacercariae in cyprinid fish in the middle Ob River basin (Tomsk region, Russia)	Simakova AV, Chitnis N, Babkina IB, Fedorova OS, Fedotova MM, Babkin AM, Khodkevich NE.	Food Waterborne Parasitol	2021	10.1016/j.fawpar.2021.e00113	no		not elected
WOS	Abundance of Opisthorchis felineus Metacercariae in cyprinid fish in the middle Ob River basin (Tomsk region, Russia)	Simakova, AV; Chitnis, N; Babkina, IB; Fedorova, OS; Fedotova, MM; Babkin, AM; Khodkevich, NE	FOOD AND WATERBORNE PARASITOLOGY	2021	10.1016/j.fawpar.2021.e00113	yes
WOS	Abundance, food habits, and breeding season of exotic Tilapia zillii and native Oreochromis niloticus L. fish species in Lake Zwai, Ethiopia	Negassa, A; Prabu, PC	MAEJO INTERNATIONAL JOURNAL OF SCIENCE AND TECHNOLOGY	2008		no		not elected
WOS	Acanthostomoides apophalliformis (Trematoda : Cryptogonimidae) does not cause detectable mortality in Galaxias maculatus (Teleostomi : Galaxiidae)	Revenga, JE; Torres, PF; Siegmund, I	BRAZILIAN ARCHIVES OF BIOLOGY AND TECHNOLOGY	2006	10.1590/S1516-89132006000600004	no		not elected
PubMed	Acanthostomum spiniceps (Digenea: Cryptogonimidae: Acanthostominae), a parasite of the African snook Lates niloticus (Perciformes: Latidae). A light and scanning electron microscopic study	Morsy K, El-Fayoumi H, Ali S.	J Egypt Soc Parasitol	2013	10.12816/0006426	no		not elected
WOS	Accumulation of plerocercoids of Triaenophorus crassus in the second intermediate host Coregonus lavaretus and their effect on growth of the host	Pulkkinen, K; Valtonen, ET	JOURNAL OF FISH BIOLOGY	1999	10.1006/jfbi.1999.0975	no		not elected
PubMed	Acinetobacter pittii, an emerging new multi-drug resistant fish pathogen isolated from diseased blunt snout bream (Megalobrama amblycephala Yih) in China	Li J, Cao J, Wang X, Liu N, Wang W, Luo Y.	Appl Microbiol Biotechnol	2017	10.1007/s00253-017-8392-4	no		not elected
WOS	Acinetobacter pittii, an emerging new multi-drug resistant fish pathogen isolated from diseased blunt snout bream (Megalobrama amblycephala Yih) in China	Li, J; Cao, JL; Wang, X; Liu, N; Wang, WM; Luo, Y	APPLIED MICROBIOLOGY AND BIOTECHNOLOGY	2017	10.1007/s00253-017-8392-4	yes
WOS	Acipensericola glacialis n. sp (Digenea: Aporocotylidae) from heart of lake sturgeon Acipenser fulvescens Rafinesque (Acipenseriformes: Acipenseridae) in the Great Lakes Basin, Lake Winnebago System, USA	Warren, MB; Roberts, JR; Arias, CR; Koenigs, RP; Bullard, SA	SYSTEMATIC PARASITOLOGY	2017	10.1007/s11230-017-9751-3	no		not elected
WOS	Acting locally - affecting globally: RNA sequencing of gilthead sea bream with a mild Sparicotyle chrysophrii infection reveals effects on apoptosis, immune and hypoxia related genes	Piazzon, MC; Mladineo, I; Naya-Catala, F; Dirks, RP; Jong-Raadsen, S; Vrbatovic, A; Hrabar, J; Perez-Sanchez, J; Sitja-Bobadilla, A	BMC GENOMICS	2019	10.1186/s12864-019-5581-9	no		not elected
WOS	Activities of digestive enzymes in relation to ingested natural food in three carp species of the Himalayan River Ladhiya, northern India	Nilssen, KJ; Ngasainao, MR; Sharma, JG; Srivastava, SK; Chandra, S; Moirangthem, KS; Khangembam, BK; Kumar, S; Chakrabarti, R	AQUACULTURE NUTRITION	2016	10.1111/anu.12351	no		not elected
WOS	Activity levels and predator detection by amphipods infected with an acanthocephalan parasite, Pomphorhynchus laevis	Dezfuli, BS; Maynard, BJ; Wellnitz, TA	FOLIA PARASITOLOGICA	2003	10.14411/fp.2003.023	no		not elected
WOS	Activity of digestive enzymes in burbots Lota lota (Linnaeus) depending on their infestation with Eubothrium rugosum (Batch) (Cestoda, Pseudophyllidea)	Izvekova, GI	INLAND WATER BIOLOGY	2013	10.1134/S1995082913010069	no		not elected
WOS	Acute outbreak of gnathostomiasis in a fishing community in Sinaloa, Mexico	Camacho, SPD; Willms, K; Otero, MDD; Ramos, MLZ; Gaxiola, SB; Velazquez, RC; Ramirez, IO; Contreras, AB; Montoya, EHT; Gonzales, SS	PARASITOLOGY INTERNATIONAL	2003	10.1016/S1383-5769(03)00003-5	no		not elected
Embase	Acute outbreak of gnathostomiasis in a fishing community in Sinaloa, Mexico	Díaz Camacho S.P., Willms K., De La Cruz Otero Ma.D.C., Zazueta Ramos M.L., Bayliss Gaxiola S., Castro Velázquez R., Osuna Ramírez I., Bojórquez Contreras A., Torres Montoya E.H., Sánchez Gonzáles S.	Parasitology International (2003) 52:2 (133-140). Date of Publication: June 2003	2003	10.1016/S1383-5769(03)00003-5	yes
WOS	Acute shock caused by Clonorchis sinensis infection: a case report	Wang, N; Tang, B; Hao, YH; Bai, X; Wang, XL; Li, YX; Yang, Y; Li, SC; Hao, S; Wang, XY; Liu, MY; Liu, XL	BMC INFECTIOUS DISEASES	2019	10.1186/s12879-019-4644-5	no		not elected
WOS	Additional data on Spinitectus petterae (Nematoda: Rhabditida) from Clarias gariepinus (Siluriformes: Clariidae) in the Vaal River system: conserved morphology or high intraspecific genetic variability?	Austin, Lucinda; Dos Santos, Quinton Marco; Avenant-Oldewage, Annemarie	FOLIA PARASITOLOGICA	2023	10.14411/fp.2023.002	no		not elected
PubMed	Additional Morphological Features and Molecular Data of Paracamallanus cyathopharynx (Nematoda: Camallanidae) Infecting Clarias gariepinus (Actinopterygii: Clariidae) in Kenya	Rindoria NM, Dos Santos QM, Avenant-Oldewage A.	J Parasitol	2020		no		not elected
WOS	ADDITIONAL MORPHOLOGICAL FEATURES AND MOLECULAR DATA OF PARACAMALLANUS CYATHOPHARYNX (NEMATODA: CAMALLANIDAE) INFECTING CLARIAS GARIEPINUS (ACTINOPTERYGII: CLARIIDAE) IN KENYA	Rindoria, NM; Dos Santos, QM; Avenant-Oldewage, A	JOURNAL OF PARASITOLOGY	2020	10.1645/19-62	yes
WOS	Adult endohelminth parasites of Goodeinae (Cyprinodontiformes : Goodeidae) from Mexico with biogeographical considerations	Mejia-Madrid, HH; Dominguez-Dominguez, O; De Leon, GPP	COMPARATIVE PARASITOLOGY	2005	10.1654/4169	no		not elected
WOS	ADULT TREMATODES (DIGENEA) FROM LAKE FISHES OF SOUTHEASTERN WISCONSIN, WITH A KEY TO SPECIES OF THE GENUS CREPIDOSTOMUM BRAUN, 1900 IN NORTH-AMERICA	AMIN, OM	PROCEEDINGS OF THE HELMINTHOLOGICAL SOCIETY OF WASHINGTON	1982		no		not elected
WOS	Adult Trematodes (Platyhelminthes) of freshwater fishes from Argentina: a checklist	de Nunez, MO; Arredondo, NJ; de Pertierra, AAG	REVUE SUISSE DE ZOOLOGIE	2017	10.5281/zenodo.322669	no		not elected
WOS	Aethycteron robisoni n. sp (Monogenea: Ancyrocephalidae) from the sunburst darter, Etheostoma mihileze Mayden (Perciformes: Percidae), in Arkansas, USA	Cloutman, DG; McAllister, CT	SYSTEMATIC PARASITOLOGY	2017	10.1007/s11230-016-9687-z	no		not elected
WOS	Age and growth of roundtail chub in the upper Verde River, Arizona	Brouder, MJ	TRANSACTIONS OF THE AMERICAN FISHERIES SOCIETY	2005	10.1577/T04-096.1	no		not elected
WOS	AGE-DEPENDENT EFFECTS OF PARASITES ON ANTIPREDATOR RESPONSES IN 2 NEW-ZEALAND FRESH-WATER FISH	POULIN, R	OECOLOGIA	1993	10.1007/BF00317516	yes
PubMed	Age-dependent effects of parasites on anti-predator responses in two New Zealand freshwater fish	Poulin R.	Oecologia	1993	10.1007/BF00317516	no		not elected
PubMed	Age-related dynamics of roach infection rate with Ligula intestinalis (Cestoda: Ligulidae) plerocercoids and probability of its usage for the calculation of host death rate	Pronin NM, Pronina SV.	Parazitologiia	2014		no		not elected
WOS	AGE-SPECIFIC, SIZE-SPECIFIC, AND SEX-SPECIFIC INFECTION OF ANODONTA-PISCINALIS (BIVALVIA, UNIONIDAE) WITH RHIPIDOCOTYLE-FENNICA (DIGENEA, BUCEPHALIDAE) AND ITS INFLUENCE ON HOST REPRODUCTION	TASKINEN, J; VALTONEN, ET	CANADIAN JOURNAL OF ZOOLOGY-REVUE CANADIENNE DE ZOOLOGIE	1995	10.1139/z95-104	no		not elected
WOS	Agonistic Behavior of Young Perch Perca fluviatilis: The Effects of Fish Size and Macroparasite Load	Slivko, VM; Zhokhov, AE; Gopko, MV; Mikheev, VN	JOURNAL OF ICHTHYOLOGY	2021	10.1134/S0032945221030127	no		not elected
WOS	Agricultural land use and macroinvertebrate assemblages in lowland temporary streams of the Willamette Valley, Oregon, USA	Gerth, WJ; Li, J; Giannico, GR	AGRICULTURE ECOSYSTEMS & ENVIRONMENT	2017	10.1016/j.agee.2016.11.010	no		not elected
WOS	Ailinella mirabilis gen. n., sp n. (Eucestoda : Pseudophyllidea) from Galaxias maculatus (Pisces : Galaxiidae) in the Andean-Patagonian region of Argentina	de Pertierra, AAG; Semenas, LG	FOLIA PARASITOLOGICA	2006	10.14411/fp.2006.034	yes
PubMed	Ailinella mirabilis gen. n., sp. n. (eucestoda: pseudophyllidea) from Galaxias maculatus (Pisces: Galaxiidae) in the Andean-Patagonian region of Argentina	de Pertierra AA, Semenas LG.	Folia Parasitol (Praha)	2006	10.14411/fp.2006.034	no		not elected
WOS	Alien fish species in the Czech Republic and their impact on the native fish fauna	Lusk, S; Luskova, V; Hanel, L	FOLIA ZOOLOGICA	2010		no		not elected
PubMed	Alien freshwater fish parasites from South Africa: Diversity, distribution, status and the way forward	Smit NJ, Malherbe W, Hadfield KA.	Int J Parasitol Parasites Wildl	2017	10.1016/j.ijppaw.2017.06.001	no		not elected
WOS	Alien freshwater fish parasites from South Africa: Diversity, distribution, status and the way forward	Smit, NJ; Malherbe, W; Hadfield, KA	INTERNATIONAL JOURNAL FOR PARASITOLOGY-PARASITES AND WILDLIFE	2017	10.1016/j.ijppaw.2017.06.001	yes
WOS	Allacanthochasmus artus and Allacanthochasmus varius (Trematoda: Cryptogonimidae) in Adult White Bass, Morone chrysops, from Lake St. Clair, Michigan, USA	Muzzall, PM; Brehm-Lowe, D; Deplancke, K	COMPARATIVE PARASITOLOGY	2017	10.1654/1525-2647-84.1.51	no		not elected
PubMed	Allee effect in a manipulative parasite within poikilothermic host under temperature change	Mironova E, Gopko M, Pasternak A, Mikheev V, Taskinen J.	Parasitology	2022	10.1017/S0031182021001529	no		not elected
WOS	Allee effect in a manipulative parasite within poikilothermic host under temperature change	Mironova, E; Gopko, M; Pasternak, A; Mikheev, V; Taskinen, J	PARASITOLOGY	2022	10.1017/S0031182021001529	yes
PubMed	Allocreadium khankaiensis sp.nov. and Allocreadium hemibarbi Roitman, 1963 (Trematoda: Allocreadiidae) from the Russian Far East: Morphological, molecular, and phylogenetic studies	Vainutis KS.	Parasitol Int	2020	10.1016/j.parint.2020.102102	no		not elected
WOS	Allocreadium khankaiensis sp.nov. and Allocreadium hemibarbi Roitman, 1963 (Trematoda: Allocreadiidae) from the Russian Far East: Morphological, molecular, and phylogenetic studies	Vainutis, KS	PARASITOLOGY INTERNATIONAL	2020	10.1016/j.parint.2020.102102	yes
WOS	Allocreadium pichi n. sp (Trematoda : Allocreadiidae) in Galaxias maculatus (Osteichthyes : Galaxiidae) from Lake Moreno in Patagonia (Argentina)	Flores, VR; Brugni, N; de Nunez, MO	SYSTEMATIC PARASITOLOGY	2004	10.1023/B:SYPA.0000032932.88512.a9	no		not elected
WOS	Alloglossidium fonti sp nov (Digenea, Macroderoididae) from black bullheads in Minnesota with molecular differentiation from congeners and resurrection of Alloglossidium kenti	Tkach, VV; Mills, AM	ACTA PARASITOLOGICA	2011	10.2478/s11686-011-0025-y	no		not elected
PubMed	Altered neuronal activity in the visual processing region of eye-fluke-infected fish	Stumbo A, Poulin R, Ruehle B.	Parasitology	2021	10.1017/S0031182020001948	no		not elected
WOS	Altered neuronal activity in the visual processing region of eye-fluke-infected fish	Stumbo, A; Poulin, R; Ruehle, B	PARASITOLOGY	2021	10.1017/S0031182020001948	yes
PubMed	Alternative host identity and lake morphometry drive trematode transmission in brook charr	Filion A, Rainville V, Pépino M, Bertolo A, Magnan P.	Oecologia	2019	10.1007/s00442-019-04447-4	no		not elected
WOS	Alternative host identity and lake morphometry drive trematode transmission in brook charr	Filion, A; Rainville, V; Pepino, M; Bertolo, A; Magnan, P	OECOLOGIA	2019	10.1007/s00442-019-04447-4	yes
WOS	Ambiguous ecological control by dissolved humic matter (DHM) and natural organic matter (NOM): Trade-offs between specific and non-specific effects	Steinberg, CEW; Bruggemann, R	ACTA HYDROCHIMICA ET HYDROBIOLOGICA	2002		no		not elected
WOS	Amphibians and larvae of aquatic insects as new paratenic hosts of Anguillicola crassus (Nematoda : Dracunculoidea), a swimbladder parasite of eels	Moravec, F; Skorikova, B	DISEASES OF AQUATIC ORGANISMS	1998	10.3354/dao034217	no		not elected
PubMed	An annotated list and molecular data on larvae of gryporhynchid tapeworms (Cestoda: Cyclophyllidea) from freshwater fishes in Africa	Scholz T, Tavakol S, Uhrová L, Brabec J, Přikrylová I, Mašová Š, Šimková A, Halajian A, Luus-Powell WJ.	Syst Parasitol	2018	10.1007/s11230-018-9796-y	no		not elected
WOS	An annotated list and molecular data on larvae of gryporhynchid tapeworms (Cestoda: Cyclophyllidea) from freshwater fishes in Africa	Scholz, T; Tavakol, S; Uhrova, L; Brabec, J; Prikrylova, I; Masova, S; Simkova, A; Halajian, A; Luus-Powell, WJ	SYSTEMATIC PARASITOLOGY	2018	10.1007/s11230-018-9796-y	yes
WOS	An annotated list of the parasitic nematodes (Nematoda) of freshwater fishes from Paraguay deposited in the Museum of Natural History of Geneva	Gonzalez-Solis, D; Mariaux, J	REVUE SUISSE DE ZOOLOGIE	2011		no		not elected
WOS	An Apparatus for Separating Live Amphipods from Debris	Cantu, V; Fries, JN; Ryan, TA	NORTH AMERICAN JOURNAL OF AQUACULTURE	2009	10.1577/A07-106.1	no		not elected
WOS	An assessment of animal species diversity in continental waters	Leveque, C; Balian, EV; Martens, K	HYDROBIOLOGIA	2005	10.1007/s10750-004-5522-7	no		not elected
WOS	An ecological and comparative analysis of parasites in juvenile Mugil liza (Pisces, Mugilidae) from two sites in Samborombon bay, Argentina	Montes, MM; Martorelli, SR	IHERINGIA SERIE ZOOLOGIA	2015	10.1590/1678-476620151054403410	no		not elected
WOS	An emendation of the generic diagnosis of the monotypic Glanitaenia (Cestoda: Proteocephalidae), with notes on the geographical distribution of G-osculata, a parasite of invasive wels catfish	de Chambrier, A; Scholz, T	REVUE SUISSE DE ZOOLOGIE	2016	10.5281/zenodo.46282	no		not elected
WOS	An enigmatic new tapeworm, Litobothrium aenigmaticum, sp nov (Platyhelminthes : Cestoda: Litobothriidea), from the pelagic thresher shark with comments on development of known Litobothrium species	Caira, JN; Jensen, K; Waeschenbach, A; Littlewood, DTJ	INVERTEBRATE SYSTEMATICS	2014	10.1071/IS13047	no		not elected
PubMed	An evaluation of three sampling methods to monitor a digenetic trematode Centrocestus formosanus in a spring-fed ecosystem	Cantu V, Brandt TM, Arsuffi TL.	Parasitology	2013	10.1017/S0031182013000085	no		not elected
Embase	An evaluation of three sampling methods to monitor a digenetic trematode Centrocestus formosanus in a spring-fed ecosystem	Cantu V., Brandt T.M., Arsuffi T.L.	Parasitology (2013) 140:7 (814-820). Date of Publication: June 2013	2013	10.1017/S0031182013000085	yes
WOS	An evaluation of three sampling methods to monitor a digenetic trematode Centrocestus formosanus in a spring-fed ecosystem	Cantu, V; Brandt, TM; Arsuffi, TL	PARASITOLOGY	2013	10.1017/S0031182013000085	yes
PubMed	An experimental study of the susceptibility of the snakehead Ophiocephalus argus to infestation by larvae of the tapeworm Diphyllobothrium latum	Khodakova VI, Zholdasova IM, Allaniiazova T, Frolova AA, Artamoshin AS, Guseva LN, Arystanov E, Gitsu GA.	Med Parazitol (Mosk)	1998		no		not elected
WOS	AN INSECT, SIALIS-LUTARIA, AS A HOST FOR LARVAL PROTEOCEPHALUS SP	KENNEDY, CR; NIE, P; ROSTRON, J	JOURNAL OF HELMINTHOLOGY	1992	10.1017/S0022149X00012505	no		not elected
PubMed	An integrated phylogenetic analysis on ascaridoid nematodes (Anisakidae, Raphidascarididae), including further description and intraspecific variations of Raphidascaris (Sprentascaris) lanfrediae in freshwater fishes from Brazil	Pereira FB, Luque JL.	Parasitol Int	2017	10.1016/j.parint.2016.10.012	no		not elected
WOS	An integrated phylogenetic analysis on ascaridoid nematodes (Anisakidae, Raphidascarididae), including further description and intraspecific variations of Raphidascaris (Sprentascaris) lanfrediae in freshwater fishes from Brazil	Pereira, FB; Luque, JL	PARASITOLOGY INTERNATIONAL	2017	10.1016/j.parint.2016.10.012	yes
WOS	An integrative approach assesses the intraspecific variations of Procamallanus (Spirocamallanus) inopinatus, a common parasite in Neotropical freshwater fishes, and the phylogenetic patterns of Camallanidae	Ailan-Choke, LG; Tavares, LER; Luque, JL; Pereira, FB	PARASITOLOGY	2020	10.1017/S0031182020001687	no		not elected
WOS	An integrative taxonomic assessment of Procamallanus (Spirocamallanus) huacraensis (Nematoda: Camallanidae), infecting the freshwater catfish Trichomycterus spegazzinii (Siluriformes: Trichomycteridae) in Argentina	Ailan-Choke, LG; Davies, DA; Tavares, LER; Pereira, FB	PARASITOLOGY RESEARCH	2019	10.1007/s00436-019-06429-0	no		not elected
WOS	An invasion record for the swimbladder nematode Anguillicoloides crassus in European eel Anguilla anguilla in a deep cold-monomictic lake, from invasion to steady state	Bernies, D; Brinker, A; Daugschies, A	JOURNAL OF FISH BIOLOGY	2011	10.1111/j.1095-8649.2011.03054.x	yes
PubMed	An invasion record for the swimbladder nematode Anguillicoloides crassus in European eel Anguilla anguilla in a deep warm-monomictic [corrected] lake, from invasion to steady state	Bernies D, Brinker A, Daugschies A.	J Fish Biol	2011	10.1111/j.1095-8649.2011.03054.x	no		not elected
PubMed	An investigation of metazoan parasites of common Carp (Cyprinus carpio L.) in Lake Eber, Afyon, Turkey.	Oztürk MO.	Turkiye Parazitol Derg	2005		no		not elected
WOS	An investigation of the host-specificity of metacercariae of species of Apophallus (Digenea: Heterophyidae) in freshwater fishes using morphological, experimental and molecular methods	Sandor, D; Molnar, K; Gibson, DI; Szekely, C; Majoros, G; Cech, G	PARASITOLOGY RESEARCH	2017	10.1007/s00436-017-5617-5	no		not elected
WOS	An investigation of the incidence of intersex fish in Seine-Maritime and Sussex regions	Minier, C; Caltot, G; Leboulanger, F; Hill, EM	ANALUSIS	2000	10.1051/analusis:2000280801	no		not elected
WOS	An overview of fish disease and parasite occurrence in the cage culture of Oreochromis niloticus: A case study in Lake Victoria, Kenya	Mwainge, VM; Ogwai, C; Aura, CM; Mutie, A; Ombwa, V; Nyaboke, H; Oyier, KN; Nyaundi, J	AQUATIC ECOSYSTEM HEALTH & MANAGEMENT	2021	10.14321/aehm.024.01.08	no		not elected
WOS	An Unusual Case of Gastric Gnathostomiasis Caused by Gnathostoma spinigerum Confirmed by Video Gastroscopy and Morphological and Molecular Identification	Sawadpanich, K; Chansuk, N; Boonroumkaew, P; Sadaow, L; Rodpai, R; Sanpool, O; Janwan, P; Intapan, PM; Maleewong, W	AMERICAN JOURNAL OF TROPICAL MEDICINE AND HYGIENE	2021	10.4269/ajtmh.21-0015	no		not elected
WOS	Analysis of genetic variability within Argulus japonicus from representatives of Africa, Middle East, and Asia revealed by sequences of three mitochondrial DNA genes	Wadeh, H; Alsarakibi, M; Li, GQ	PARASITOLOGY RESEARCH	2010	10.1007/s00436-010-1891-1	no		not elected
PubMed	Analysis of the population genetics of Opisthorchis viverrini sensu lato in the Nam Ngum River wetland, Lao PDR, by multilocus enzyme electrophoresis	Kiatsopit N, Sithithaworn P, Saijuntha W, Pitaksakulrat O, Petney TN, Webster JP, Andrews RH.	Parasitol Res	2014	10.1007/s00436-014-3959-9	no		not elected
Embase	Analysis of the population genetics of Opisthorchis viverrini sensu lato in the Nam Ngum River wetland, Lao PDR, by multilocus enzyme electrophoresis	Kiatsopit N., Sithithaworn P., Saijuntha W., Pitaksakulrat O., Petney T.N., Webster J.P., Andrews R.H.	Parasitology Research (2014) 113:8 (2973-2981). Date of Publication: August 2014	2014	10.1007/s00436-014-3959-9	yes
WOS	Analysis of the population genetics of Opisthorchis viverrini sensu lato in the Nam Ngum River wetland, Lao PDR, by multilocus enzyme electrophoresis	Kiatsopit, N; Sithithaworn, P; Saijuntha, W; Pitaksakulrat, O; Petney, TN; Webster, JP; Andrews, RH	PARASITOLOGY RESEARCH	2014	10.1007/s00436-014-3959-9	yes
PubMed	Analysis of trematode parasite communities in fish eye lenses by pyrosequencing of naturally pooled DNA	Rellstab C, Louhi KR, Karvonen A, Jokela J.	Infect Genet Evol	2011	10.1016/j.meegid.2011.04.018	no		not elected
WOS	Analysis of trematode parasite communities in fish eye lenses by pyrosequencing of naturally pooled DNA	Rellstab, C; Louhi, KR; Karvonen, A; Jokela, J	INFECTION GENETICS AND EVOLUTION	2011	10.1016/j.meegid.2011.04.018	yes
WOS	ANAPALAEORCHIS-HAMAJIMAI GEN ET SP-N (TREMATODA, MONORCHIIDAE) FROM THE LOACH, COBITIS-BIWAE, IN JAPAN	FUJINO, T; KIFUNE, T	JOURNAL OF THE HELMINTHOLOGICAL SOCIETY OF WASHINGTON	1991		no		not elected
PubMed	Anatomical and surface morphology of Hedruris lutjanenses sp. n. (Nematoda: Hedruridae) from the common marinewater fish Lutjanus synagris in Damietta, Egypt	Ramadan MM, Awad ER, Taha RG.	J Egypt Soc Parasitol	2014	10.12816/0006469	no		not elected
PubMed	Anatomopathological study of parrot pufferfish Colomesus psittacus parasitized by the aspidogastrean Rohdella sp	Silva MV, Videira MN, Tortelly R, Clemente SC, Menezes RC, Matos ER.	Rev Bras Parasitol Vet	2013	10.1590/s1984-29612013000100007	no		not elected
WOS	Anatomopathological study of parrot pufferfish Colomesus psittacus parasitized by the aspidogastrean Rohdella sp.	da Silva, MVO; Videira, MN; Tortelly, R; Clemente, SCD; Menezes, RC; Matos, ER	REVISTA BRASILEIRA DE PARASITOLOGIA VETERINARIA	2013	10.1590/S1984-29612013000100007	yes
WOS	Ancyrocephalidae (Monogenea) of Lake Tanganyika: Does the Cichlidogyrus parasite fauna, of Interochromis loocki (Teleostei, Cichlidae) reflect its host's phylogenetic affinities?	Pariselle, A; Van Steenberge, M; Snoeks, J; Volckaert, FAM; Huyse, T; Vanhove, MPM	CONTRIBUTIONS TO ZOOLOGY	2015	10.1163/18759866-08401003	no		not elected
WOS	Ancyrocephalidae (Monogenea) of Lake Tanganyika: IV: Cichlidogyrus parasitizing species of Bathybatini (Teleostei, Cichlidae): reduced host-specificity in the deepwater realm?	Pariselle, A; Bukinga, FM; Van Steenberge, M; Vanhove, MPM	HYDROBIOLOGIA	2015	10.1007/s10750-014-1975-5	no		not elected
WOS	Anemia in teleost fishes	Witeska, M	BULLETIN OF THE EUROPEAN ASSOCIATION OF FISH PATHOLOGISTS	2015		no		not elected
PubMed	Angiostrongylus cantonensis and rat lungworm disease in Brazil	Thiengo SC, Simões Rde O, Fernandez MA, Maldonado A Jr.	Hawaii J Med Public Health	2013		no		not elected
WOS	Anguillicola crassus (Kuwahara, Niimi & Hagaki, 1974) infecting the European eel in Algeria	Hafir-Mansouri, D; Kadji-Djoudad, H; Ramdane, Z; Trilles, JP; Amara, R	CAHIERS DE BIOLOGIE MARINE	2018	10.21411/CBM.A.62B9C0DE	no		not elected
WOS	ANGUILLICOLA-CRASSUS IN THE BALTIC SEA - FIELD DATA SUPPORTING TRANSMISSION IN BRACKISH WATERS	REIMER, LW; HILDEBRAND, A; SCHARBERTH, D; WALTER, U	DISEASES OF AQUATIC ORGANISMS	1994	10.3354/dao018077	no		not elected
WOS	Anguillicolosis of the European eel (Anguilla anguilla) in he Czech Republic	Barus, V; Moravec, F; Prokes, M	CZECH JOURNAL OF ANIMAL SCIENCE	1999		no		not elected
WOS	Anisakid larva parasitizing Plagioscion squamosissimus in Marajo Bay and Tapajos River, state of Para, Brazil	Fontenelle, G; Knoff, M; Felizardo, NN; Torres, EJL; Matos, ER; Gomes, DC; Clemente, SCD	REVISTA BRASILEIRA DE PARASITOLOGIA VETERINARIA	2016	10.1590/S1984-29612016034	no		not elected
PubMed	Anisakid larvae in Atlantic salmon (Salmo salar L.) grilse and post-smolts: molecular identification and histopathology	Murphy TM, Berzano M, O'Keeffe SM, Cotter DM, McEvoy SE, Thomas KA, Maoiléidigh NP, Whelan KF.	J Parasitol	2010	10.1645/GE-2194.1	no		not elected
Embase	Anisakid larvae in atlantic salmon (Salmo salar l.) Grilse and post-smolts: Molecular identification and histopathology	Murphy T.M., Berzano M., O'keeffe S.M., Cotter D.M., Mcevoy S.E., Thomas K.A., Maoiléidigh N.P.Ó., Whelan K.F.	Journal of Parasitology (2010) 96:1 (77-82). Date of Publication: February 2010	2010	10.1645/GE-2194.1	yes
WOS	ANISAKID LARVAE IN ATLANTIC SALMON (SALMO SALAR L.) GRILSE AND POST-SMOLTS: MOLECULAR IDENTIFICATION AND HISTOPATHOLOGY	Murphy, TM; Berzano, M; O'Keeffe, SM; Coffer, DM; McEvoy, SE; Thomas, KA; Maoileidigh, NPO; Whelan, KF	JOURNAL OF PARASITOLOGY	2010	10.1645/GE-2194.1	yes
WOS	Anisakidae Skrjabin & Karokhin, 1945 and Raphidascarididae Hartwich, 1954 nematodes in lutjanidae (pisces: perciformes) from the Brazilian Northeast Coast	Alves, AM; Souza, GTR; Takemoto, RM; Melo, CM; Madi, RR; Jeraldo, VLS	BRAZILIAN JOURNAL OF BIOLOGY	2020	10.1590/1519-6984.190350	no		not elected
WOS	Anisakinae Nematodes in Two Commercial Marine Fish from the East Pacific of Baja California, Mexico	Rodriguez-Santiago, MA; Rosales-Casian, JA; Grano-Maldonado, MI	PACIFIC SCIENCE	2016	10.2984/70.2.10	no		not elected
WOS	Anisakis infection in allis shad, Alosa alosa (Linnaeus, 1758), and twaite shad, Alosa fallax (Lac,pSde, 1803), from Western Iberian Peninsula Rivers: zoonotic and ecological implications	Bao, M; Mota, M; Nachon, DJ; Antunes, C; Cobo, F; Garci, ME; Pierce, GJ; Pascual, S	PARASITOLOGY RESEARCH	2015	10.1007/s00436-015-4403-5	no		not elected
WOS	Anisakis simplex sensu lato associated with red vent syndrome in wild adult Atlantic salmon Salmo salar in England and Wales	Beck, M; Evans, R; Feist, SW; Stebbing, P; Longshaw, M; Harris, E	DISEASES OF AQUATIC ORGANISMS	2008	10.3354/dao01979	no		not elected
PubMed	Annotated checklist of fish cestodes from South America	Alves PV, de Chambrier A, Scholz T, Luque JL.	Zookeys	2017	10.3897/zookeys.650.10982	no		not elected
WOS	Annotated checklist of fish cestodes from South America	Alves, PV; de Chambrier, A; Scholz, T; Luque, JL	ZOOKEYS	2017	10.3897/zookeys.650.10982	yes
WOS	Annual Dynamics of Tapeworm, Ligula intestinalis Parasitism in Tench (Tinca tinca) from Beysehir Lake, Turkey	Korkmaz, AS; Zencir, O	JOURNAL OF ANIMAL AND VETERINARY ADVANCES	2009		no		not elected
WOS	Anthropogenic effects of reservoir construction on the parasite fauna of aquatic wildlife	Morley, NJ	ECOHEALTH	2007	10.1007/s10393-007-0130-4	no		not elected
PubMed	Anthropozoonotic Endoparasites in Free-Ranging Urban South American Sea Lions (Otaria flavescens)	Hermosilla C, Silva LM, Navarro M, Taubert A.	J Vet Med	2016	10.1155/2016/7507145	no		not elected
PubMed	Apoptosis of cholangiocytes modulated by thioredoxin of carcinogenic liver fluke	Matchimakul P, Rinaldi G, Suttiprapa S, Mann VH, Popratiloff A, Laha T, Pimenta RN, Cochran CJ, Kaewkes S, Sripa B, Brindley PJ.	Int J Biochem Cell Biol	2015	10.1016/j.biocel.2015.05.014	no		not elected
WOS	Apoptosis of cholangiocytes modulated by thioredoxin of carcinogenic liver fluke	Matchimakul, P; Rinaldi, G; Suttiprapa, S; Mann, VH; Popratiloff, A; Laha, T; Pimenta, RN; Cochran, CJ; Kaewkes, S; Sripa, B; Brindley, PJ	INTERNATIONAL JOURNAL OF BIOCHEMISTRY & CELL BIOLOGY	2015	10.1016/j.biocel.2015.05.014	yes
WOS	Application of a bioenergetics model for analysis of growth and food consumption of subarctic whitefish Coregonus lavaretus (L.) in Lake Kilpisjarvi, Finnish Lapland	Tolonen, A	HYDROBIOLOGIA	1998	10.1023/A:1003525008870	no		not elected
PubMed	Application of hazard analysis critical control point (HACCP) as a possible control measure for Opisthorchis viverrini infection in cultured carp (Puntius gonionotus)	Khamboonruang C, Keawvichit R, Wongworapat K, Suwanrangsi S, Hongpromyart M, Sukhawat K, Tonguthai K, Lima dos Santos CA.	Southeast Asian J Trop Med Public Health	1997		no		not elected
WOS	Application of stable isotopic analyses for fish host-parasite systems: an evaluation tool for parasite-mediated material flow in aquatic ecosystems	Kanaya, G; Solovyev, MM; Shikano, S; Okano, JI; Ponomareva, NM; Yurlova, NI	AQUATIC ECOLOGY	2019	10.1007/s10452-019-09684-6	no		not elected
WOS	Application of the PCR-sequence-specific primers for the discrimination among larval Anisakis simplex complex	Abe, N	PARASITOLOGY RESEARCH	2008	10.1007/s00436-008-0886-7	no		not elected
WOS	Aquaculture and public health. The emergence of diphyllobothriasis in Chile and the world	Cabello, FC	REVISTA MEDICA DE CHILE	2007		no		not elected
WOS	Aquatic biota of the middle basin of the Lacantun River, Chiapas and the importance of long-term monitoring	Ramirez, C; Barba, R; Caspeta, JM; Cordova, F; Espinosa, H; Larre, S; Mendoza-Franco, EF; Mercado-Silva, N; Moreno, E; Naranjo-Garcia, E; Rosales-Quintero, N; Salgado-Maldonado, G; Villalobos, JL; Vital, XG; Alvarez, F	REVISTA MEXICANA DE BIODIVERSIDAD	2022	10.22201/ib.20078706e.2022.93.4844	no		not elected
WOS	Aquatic flatworms use chemical cues from injured conspecifics to assess predation risk and to associate risk with novel cues	Wisenden, BD; Millard, MC	ANIMAL BEHAVIOUR	2001	10.1006/anbe.2001.1797	no		not elected
WOS	Aquatic invasive species and emerging infectious disease threats: A One Health perspective	Conn, DB	AQUATIC INVASIONS	2014	10.3391/ai.2014.9.3.12	no		not elected
WOS	Aquatic macroinvertebrates associated with Eichhornia azurea (Swartz) Kunth and relationships with abiotic factors in marginal lentic ecosystems (Sao Paulo, Brazil)	Silva, CV; Henry, R	BRAZILIAN JOURNAL OF BIOLOGY	2013	10.1590/S1519-69842013000100016	no		not elected
WOS	Archaeoparasitological characteristics of drains in the Phanagoria city of the Khazar period (VIII-IX centuries AD)	Slepchenko, Sergey Mikhailovich; Ostapenko, Sergey Nikholaevich; Khrustalev, Alexander Valerievich	JOURNAL OF ARCHAEOLOGICAL SCIENCE-REPORTS	2023	10.1016/j.jasrep.2022.103810	no		not elected
PubMed	Archigetes Leuckart, 1878 (Cestoda, Caryophyllidea): diversity of enigmatic fish tapeworms with monoxenic life cycles	Uhrovič D, Oros M, Kudlai O, Kuchta R, Scholz T.	Parasite	2022	10.1051/parasite/2022002	no		not elected
WOS	Archigetes Leuckart, 1878 (Cestoda, Caryophyllidea): diversity of enigmatic fish tapeworms with monoxenic life cycles	Uhrovic, D; Oros, M; Kudlai, O; Kuchta, R; Scholz, T	PARASITE	2022	10.1051/parasite/2022002	yes
WOS	Are gobiid fish more susceptible to predation if parasitized by Eustrongylides excisus? An answer from robbed snakes	Sloboda, M; Mihalca, AD; Falka, I; Petrzelkova, KJ; Carlsson, M; Ghira, I; Modry, D	ECOLOGICAL RESEARCH	2010	10.1007/s11284-009-0676-4	no		not elected
WOS	Are meiofauna a standard meal for macroinvertebrates and juvenile fish?	Ptatscheck, C; Bruchner-Huttemann, H; Kreuzinger-Janik, B; Weber, S; Traunspurger, W	HYDROBIOLOGIA	2020	10.1007/s10750-020-04189-y	no		not elected
PubMed	Are solo infections of the diphyllobothriidean cestode Schistocephalus solidus more virulent than multiple infections?	Heins DC, Moody KN, Miller S.	Parasitology	2019	10.1017/S003118201800094X	no		not elected
Embase	Are solo infections of the diphyllobothriidean cestode Schistocephalus solidus more virulent than multiple infections?	Heins D.C., Moody K.N., Miller S.	Parasitology (2019) 146:1 (97-104). Date of Publication: 1 Jan 2019	2019	10.1017/S003118201800094X	yes
WOS	Are solo infections of the diphyllobothriidean cestode Schistocephalus solidus more virulent than multiple infections?	Heins, DC; Moody, KN; Miller, S	PARASITOLOGY	2019	10.1017/s003118201800094X	yes
PubMed	Asaccotrema vietnamiense n. gen.; n. sp. (Trematoda: Monorchioidea), a new aberrant representative of lissorchiid trematodes from the sidestripe rasbora, Rasbora paviana Tirant (Actinopterygii: Cyprinidae), Vietnam	Sokolov SG, Gordeev II.	Zootaxa	2019	10.11646/zootaxa.4674.4.4	no		not elected
WOS	Asaccotrema vietnamiense n. gen.; n. sp. (Trematoda: Monorchioidea), a new aberrant representative of lissorchiid trematodes from the sidestripe rasbora, Rasbora paviana Tirant (Actinopterygii: Cyprinidae), Vietnam	Sokolov, SG; Gordeev, II	ZOOTAXA	2019	10.11646/zootaxa.4674.4.4	yes
WOS	Ascaridoidea: a simple DNA assay for identification of 11 species infecting marine and freshwater fish, mammals, and fish-eating birds	Kijewska, A; Rokicki, J; Sitko, J; Wegrzyn, G	EXPERIMENTAL PARASITOLOGY	2002	10.1016/S0014-4894(02)00031-0	no		not elected
WOS	Ascocotyle (A) Nunezae n sp (Digenea: Heterophyidae) from Yucatan, Mexico	Scholz, T; VargasVazquez, J; VidalMartinez, VM; AguirreMacedo, L	JOURNAL OF PARASITOLOGY	1997	10.2307/3284333	no		not elected
WOS	Asian Fish Tapeworm (Schyzocotyle acheilognathi) Found in New York State for the First Time After a Long-Term Fish-Parasite Survey	Reyda, FB; Pommelle, CP; Doolin, ML	COMPARATIVE PARASITOLOGY	2019	10.1654/1525-2647-86.2.108	no		not elected
PubMed	Asian fish tapeworm Bothriocephalus acheilognathi in the desert southwestern United States	Archdeacon TP, Iles A, Kline SJ, Bonar SA.	J Aquat Anim Health	2010	10.1577/H09-009.1	no		not elected
WOS	Asian Fish Tapeworm Bothriocephalus acheilognathi in the Desert Southwestern United States	Archdeacon, TP; Iles, A; Kline, SJ; Bonar, SA	JOURNAL OF AQUATIC ANIMAL HEALTH	2010	10.1577/H09-009.1	yes
PubMed	Asian fish tapeworm, Khawia japonensis (Yamaguti, 1934), has expanded its European invasive range	Oros M, Barčák D, Bazsalovicsová E, Hanzelová V.	Parasitol Res	2015	10.1007/s00436-015-4447-6	no		not elected
WOS	Asian fish tapeworm, Khawia japonensis (Yamaguti, 1934), has expanded its European invasive range	Oros, M; Barcak, D; Bazsalovicsova, E; Hanzelova, V	PARASITOLOGY RESEARCH	2015	10.1007/s00436-015-4447-6	yes
PubMed	Asian Fish Tapeworm: The Most Successful Invasive Parasite in Freshwaters	Kuchta R, Choudhury A, Scholz T.	Trends Parasitol	2018	10.1016/j.pt.2018.03.001	no		not elected
WOS	Asian Fish Tapeworm: The Most Successful Invasive Parasite in Freshwaters	Kuchta, R; Choudhury, A; Scholz, T	TRENDS IN PARASITOLOGY	2018	10.1016/j.pt.2018.03.001	yes
WOS	Asian tapeworm (Bothriocephalus acheilognathi) in native fishes from the Little Colorado River, Grand Canyon, Arizona	Clarkson, RW; Robinson, AT; Hoffnagle, TL	GREAT BASIN NATURALIST	1997		no		not elected
WOS	Aspects of the biology of diplostomid metacercarial (Digenea) populations occurring in fishes in different localities of northern Finland	Valtonen, ET; Gibson, DI	ANNALES ZOOLOGICI FENNICI	1997		no		not elected
WOS	Aspects of the pathology induced by Spinitectus petterae Boomker, 1993 in the stomach of Clarias gariepinus (Burchel 1822) using light and scanning electron microscopy	Austin, L; Dos Santos, QM; Avenant-Oldewage, A	JOURNAL OF FISH DISEASES	2022	10.1111/jfd.13611	no		not elected
WOS	Assessing Effects of Impounded Water on Life History, Reproduction, and Diets of a Fluvial Specialist Fish	Thiels, SE; Edwards, CR; Bonner, TH	AMERICAN MIDLAND NATURALIST	2022		no		not elected
PubMed	Assessing mercury exposure and biomarkers in largemouth bass (Micropterus salmoides) from a contaminated river system in California	Gehringer DB, Finkelstein ME, Coale KH, Stephenson M, Geller JB.	Arch Environ Contam Toxicol	2013	10.1007/s00244-012-9838-4	no		not elected
Embase	Assessing mercury exposure and biomarkers in largemouth bass (Micropterus Salmoides) from a contaminated river system in California	Gehringer D.B., Finkelstein M.E., Coale K.H., Stephenson M., Geller J.B.	Archives of Environmental Contamination and Toxicology (2013) 64:3 (484-493). Date of Publication: April 2013	2013	10.1007/s00244-012-9838-4	yes
WOS	Assessing Mercury Exposure and Biomarkers in Largemouth Bass (Micropterus Salmoides) from a Contaminated River System in California	Gehringer, DB; Finkelstein, ME; Coale, KH; Stephenson, M; Geller, JB	ARCHIVES OF ENVIRONMENTAL CONTAMINATION AND TOXICOLOGY	2013	10.1007/s00244-012-9838-4	yes
PubMed	Assessing the genetic diversity of the metacercariae of Posthodiplostomum minimum (Trematoda: Diplostomidae) in Middle American freshwater fishes: one species or more?	Pérez-Ponce de León G, Sereno-Uribe AL, Pinacho-Pinacho CD, García-Varela M.	Parasitology	2022	10.1017/S0031182021001748	no		not elected
WOS	Assessing the genetic diversity of the metacercariae of Posthodiplostomum minimum (Trematoda: Diplostomidae) in Middle American freshwater fishes: one species or more?	de Leon, GPP; Sereno-Uribe, AL; Pinacho-Pinacho, CD; Garcia-Varela, M	PARASITOLOGY	2022	10.1017/S0031182021001748	yes
WOS	Assessing the impact of chemical pollution on benthic invertebrates from three different European rivers using a weight-of-evidence approach	Wolfram, G; Hoss, S; Orendt, C; Schmitt, C; Adamek, Z; Bandow, N; Grossschartner, M; Kukkonen, JVK; Leloup, V; Doval, JCL; Munoz, I; Traunspurger, W; Tuikka, A; Van Liefferinge, C; von der Ohe, PC; de Deckere, E	SCIENCE OF THE TOTAL ENVIRONMENT	2012	10.1016/j.scitotenv.2012.07.065	no		not elected
WOS	ASSESSING THE TAXONOMIC VALIDITY OF AUSTRODIPLOSTOMUM SPP. (DIGENEA: DIPLOSTOMIDAE) THROUGH NUCLEAR AND MITOCHONDRIAL DATA	Sereno-Uribe, AL; Gomez, LA; de Nunez, MO; de Leon, GPP; Garcia-Varela, M	JOURNAL OF PARASITOLOGY	2019	10.1645/18-51	no		not elected
WOS	Assessment of ecological quality status along the Apulian coasts (eastern Mediterranean Sea) based on meiobenthic and nematode assemblages	Semprucci, F; Balsamo, M; Appolloni, L; Sandulli, R	MARINE BIODIVERSITY	2018	10.1007/s12526-017-0745-9	no		not elected
WOS	Assessment of environmental quality through analysis of frequency of the black spot disease in an assemblage of fish, Guaiba lake, RS, Brazil	Flores-Lopes, F; Thomaz, AT	BRAZILIAN JOURNAL OF BIOLOGY	2011	10.1590/S1519-69842011000500012	no		not elected
WOS	Assessment of Renibacterium salmoninarum infections in four lake whitefish (Coregonus clupeaformis) stocks from northern Lakes Huron and Michigan	Faisal, M; Loch, TP; Brenden, TO; Eissa, AE; Ebener, MP; Wright, GM; Jones, ML	JOURNAL OF GREAT LAKES RESEARCH	2010	10.1016/j.jglr.2009.12.005	no		not elected
WOS	Assessment of the effects of plerocercoid larvae of Ligula intestinalis (Cestoda) on Engraulicypris sardella (Cyprinidae) from northern Lake Nyasa/Malawi/Niasa	Msafiri, A; Kwendwa, K; Nestory, PG; Alistidia, M	AQUATIC ECOSYSTEM HEALTH & MANAGEMENT	2014	10.1080/14634988.2014.875444	no		not elected
WOS	Assessment of the physiological markers, oxidative stress and neurotoxic effects of nematode Anisakis sp. on the Luciobarbus callensis (Teleosts, Cyprinids) in northeast of Algeria	Abbaci, Sameh; Mezni, Ali; Brahmia, Sarra; Hamouda, Bayrem; Bensouilah, Mourad; AL-mekhlaf, Fahd A.; Al-Khalifa, Mohammed S.; Wadaan, Muhammad A.; Boulkenafet, Fouzi	JOURNAL OF KING SAUD UNIVERSITY SCIENCE	2023	10.1016/j.jksus.2022.102386	no		not elected
WOS	Assessment of Verbesina alternifolia and Mentha piperita oil extracts on Clinostomum phalacrocoracis metacercariae from Tilapia zillii	Mahdy, OA; Abdel-Maogood, SZ; Abdelrahman, HA; Fathy, FM; Salem, MA	BENI-SUEF UNIVERSITY JOURNAL OF BASIC AND APPLIED SCIENCES	2022	10.1186/s43088-022-00229-9	no		not elected
PubMed	Association between Opisthorchis viverrini and Leptospira spp. infection in endemic Northeast Thailand	Van CD, Doungchawee G, Suttiprapa S, Arimatsu Y, Kaewkes S, Sripa B.	Parasitol Int	2017	10.1016/j.parint.2016.10.006	no		not elected
Embase	Association between Opisthorchis viverrini and Leptospira spp. infection in endemic Northeast Thailand	Van C.D., Doungchawee G., Suttiprapa S., Arimatsu Y., Kaewkes S., Sripa B.	Parasitology International (2017) 66:4 (503-509). Date of Publication: 1 Aug 2017	2017	10.1016/j.parint.2016.10.006	yes
WOS	Association between Opisthorchis viverrini and Leptospira spp. infection in endemic Northeast Thailand	Van, CD; Doungchawee, G; Suttiprapa, S; Arimatsu, Y; Kaewkes, S; Sripa, B	PARASITOLOGY INTERNATIONAL	2017	10.1016/j.parint.2016.10.006	yes
PubMed	Association between praziquantel treatment and cholangiocarcinoma: a hospital-based matched case-control study	Kamsa-Ard S, Luvira V, Pugkhem A, Luvira V, Thinkhamrop B, Suwanrungruang K, Bhudhisawasdi V.	BMC Cancer	2015	10.1186/s12885-015-1788-6	no		not elected
WOS	Association between praziquantel treatment and cholangiocarcinoma: a hospital-based matched case-control study	Kamsa-Ard, S; Luvira, V; Pugkhem, A; Luvira, V; Thinkhamrop, B; Suwanrungruang, K; Bhudhisawasdi, V	BMC CANCER	2015	10.1186/s12885-015-1788-6	yes
WOS	Astiotrema turneri n. sp (Digenea : Plagiorchiidae) from cichlid fishes (Cichlidae : Perciformes) of Lake Malawi, south-eastern Africa	Bray, RA; Van Oosterhout, C; Blais, J; Cable, J	ZOOTAXA	2006		no		not elected
WOS	ATRAZINE DOES NOT AFFECT ALGAL BIOMASS OR SNAIL POPULATIONS IN MICROCOSM COMMUNITIES AT ENVIRONMENTALLY RELEVANT CONCENTRATIONS	Baxter, LR; Moore, DL; Sibley, PK; Soloman, KR; Hanson, ML	ENVIRONMENTAL TOXICOLOGY AND CHEMISTRY	2011	10.1002/etc.552	no		not elected
WOS	Attachment ability of a clamp-bearing fish parasite, Diplozoon paradoxum (Monogenea), on gills of the common bream, Abramis brama	Wong, WL; Gorb, SN	JOURNAL OF EXPERIMENTAL BIOLOGY	2013	10.1242/jeb.076190	no		not elected
WOS	Auriculostoma astyanace N. gen., N. sp (Digenea : Allocreadiidae), from the banded astyanax, Astyamax fasciatus (Characiformes : Characidae), from Nicaragua, with a reevaluation of neotropical Crepidostomum spp.	Scholz, T; Aguirre-Macedo, ML; Choudhury, A	JOURNAL OF PARASITOLOGY	2004	10.1645/GE-3275	yes
PubMed	Auriculostoma astyanace n. gen., n. sp. (Digenea: Allocreadiidae), from the banded astyanax, Astyanax fasciatus (Characiformes: Characidae), from Nicaragua, with a reevaluation of neotropical Crepidostomum spp	Scholz T, Aguirre-Macedo ML, Choudhury A.	J Parasitol	2004	10.1645/GE-3275	no		not elected
WOS	Austrodiplostomum compactum metacercariae (Digenea: Diplostomidae) in Schizodon intermedius (Characiformes: Anostomidae) from Jurumirim reservoir, Brazil	Ramos, IP; Franceschini, L; Zago, AC; Zica, EDP; Wunderlich, AC; de Lima, FP; da Silva, RJ	REVISTA BRASILEIRA DE PARASITOLOGIA VETERINARIA	2016	10.1590/S1984-29612016035	no		not elected
PubMed	Autochthonous transmission of the Indomalayan parasite, Transversotrema patialense, in the Caribbean: Molecular, morphological, and experimental evidence	Perales Macedo DMB, Díaz Pernett SC, Díaz González MG, Torres Nieves GM, Santos Flores CJ, Díaz Lameiro AM, Locke SA.	Exp Parasitol	2022	10.1016/j.exppara.2022.108368	no		not elected
WOS	Autochthonous transmission of the Indomalayan parasite, Transversotrema patialense, in the Caribbean: Molecular, morphological, and experimental evidence	Macedo, DMBP; Pernett, SCD; Gonz, MGD; Nieves, GMT; Flores, CJS; Lameiro, AMD; Locke, SA	EXPERIMENTAL PARASITOLOGY	2022	10.1016/j.exppara.2022.108368	yes
WOS	Avoidance behavior in two sympatric planaria species: effects of conspecific and heterospecific chemical alarm cues	Beeching, SC; Caroff, JT; Case, SL; Duda, SH; Henry, BE; Pristov, KE	MARINE AND FRESHWATER BEHAVIOUR AND PHYSIOLOGY	2015	10.1080/10236244.2015.1090206	no		not elected
WOS	AZYGIID PARASITES OF NORTH AMERICAN ENDEMIC PLEUROCERIDS AND CENTRARCHIDS: REVISION OF LEUCERUTHRUS MARSHALL AND GILBERT, 1905 (DIGENEA: AZYGIIDAE), DESCRIPTION OF TWO NEW SPECIES, AND PHYLOGENETIC ANALYSIS	Womble, MR; Bullard, SA	JOURNAL OF PARASITOLOGY	2022	10.1645/22-36	no		not elected
PubMed	Behavior-related risk factors for opisthorchiasis-associated cholangiocarcinoma among rural people living along the mekong river in five greater mekong subregion countries	Songserm N, Charoenbut P, Bureelerd O, Pintakham K, Woradet S, Vanhnivongkham P, Cua LN, Uyen NTT, Cuu NC, Sripa B.	Acta Trop	2020	10.1016/j.actatropica.2019.105221	no		not elected
Embase	Behavior-related risk factors for opisthorchiasis-associated cholangiocarcinoma among rural people living along the mekong river in five greater mekong subregion countries	Songserm N., Charoenbut P., Bureelerd O., Pintakham K., Woradet S., Vanhnivongkham P., Cua L.N., Uyen N.T.T., Cuu N.C., Sripa B.	Acta Tropica (2020) 201 Article Number: 105221. Date of Publication: 1 Jan 2020	2020	10.1016/j.actatropica.2019.105221	yes
WOS	Behavior-related risk factors for opisthorchiasis-associated cholangiocarcinoma among rural people living along the mekong river in five greater mekong subregion countries	Songserm, N; Charoenbut, P; Bureelerd, O; Pintakham, K; Woradet, S; Vanhnivongkham, P; Cua, LN; Uyen, NTT; Cuu, NC; Sripa, B	ACTA TROPICA	2020	10.1016/j.actatropica.2019.105221	yes
PubMed	Behaviour and eating habits as determinants for human opisthorchiasis in the Bolsena Lake area, Italy	Scaramozzino P, Condoleo R, Martini E, Bossu T, Aquilani S, Spallucci V, Aquilini E, Marozzi S.	Folia Parasitol (Praha)	2018	10.14411/fp.2018.013	no		not elected
WOS	Behaviour and eating habits as determinants for human opisthorchiasis in the Bolsena Lake area, Italy	Scaramozzino, P; Condoleo, R; Martini, E; Bossu, T; Aquilani, S; Spallucci, V; Aquilini, E; Marozzi, S	FOLIA PARASITOLOGICA	2018	10.14411/fp.2018.013	yes
WOS	Behaviour of roach (Rutilus rutilus L.) altered by Ligula intestinalis (Cestoda : Pseudophyllidea): a field demonstration	Loot, G; Brosse, S; Lek, S; Guegan, JF	FRESHWATER BIOLOGY	2001	10.1046/j.1365-2427.2001.00733.x	no		not elected
WOS	Benefits of Parasitism in Polluted Environments: A Review and Perspectives	Goutte, A; Molbert, N	FRONTIERS IN ECOLOGY AND EVOLUTION	2022	10.3389/fevo.2022.847869	no		not elected
WOS	Benthic freshwater nematode community dynamics under conditions of Tilapia aquaculture in Egypt	Abada, AEA; Ghanim, NF; Sherif, AH; Salama, NA	AFRICAN JOURNAL OF AQUATIC SCIENCE	2017	10.2989/16085914.2017.1410464	no		not elected
WOS	Benthic invertebrate communities of lakes in the Polar Ural Mountains (Russia)	Loskutova, OA	POLAR BIOLOGY	2020	10.1007/s00300-020-02677-4	no		not elected
WOS	BENTHIC MACROINVERTEBRATE RESPONSE TO HABITAT RESTORATION IN A CONSTRUCTED ARCTIC STREAM	Scrimgeour, G; Jones, N; Tonn, WM	RIVER RESEARCH AND APPLICATIONS	2013	10.1002/rra.1602	no		not elected
WOS	Benthic meiofauna with emphasis on nematode assemblage response to environmental variation in the intertidal zone of the Danshuei River estuary, northwest Taiwan	Cai, LZ; Fu, SJ; Zhou, XP; Tseng, LC; Hwang, JS	ECOLOGICAL RESEARCH	2020	10.1111/1440-1703.12159	no		not elected
Embase	Between-population similarity in intestinal parasite community structure of pike (Esox Lucius)effects of distance and historical connections	Karvonen A., Valtonen E.T.	Journal of Parasitology (2009) 95:3 (505-511). Date of Publication: June 2009	2009	10.1645/GE-1564.1	yes
WOS	BETWEEN-POPULATION SIMILARITY IN INTESTINAL PARASITE COMMUNITY STRUCTURE OF PIKE (ESOX LUCIUS)-EFFECTS OF DISTANCE AND HISTORICAL CONNECTIONS	Karvonen, A; Valtonen, ET	JOURNAL OF PARASITOLOGY	2009	10.1645/GE-1564.1	yes
PubMed	Between-population similarity in intestinal parasite community structure of pike (Esox lucius)--effects of distance and historical connections	Karvonen A, Valtonen ET.	J Parasitol	2009	10.1645/GE-1564.1	no		not elected
PubMed	Biliary liver flukes (Opisthorchiasis and Clonorchiasis) in immigrants in the United States: often subtle and diagnosed years after arrival	Stauffer WM, Sellman JS, Walker PF.	J Travel Med	2004		no		not elected
Embase	Biliary liver flukes (opisthorchiasis and clonorchiasis) in immigrants in the United States: Often subtle and diagnosed years after arrival	Stauffer W.M., Sellman J.S., Walker P.F.	Journal of Travel Medicine (2004) 11:3 (157-160). Date of Publication: May/June 2004	2004		yes
PubMed	Biliary parasite Pseudamphistomum truncatum (Opistorchiidae) in American mink (Mustela vison) and Eurasian otter (Lutra lutra) in Ireland	Hawkins CJ, Caffrey JM, Stuart P, Lawton C.	Parasitol Res	2010	10.1007/s00436-010-1951-6	no		not elected
Embase	Biliary parasite Pseudamphistomum truncatum (Opistorchiidae) in American mink (Mustela vison) and Eurasian otter (Lutra lutra) in Ireland	Hawkins C.J., Caffrey J.M., Stuart P., Lawton C.	Parasitology Research (2010) 107:4 (993-997). Date of Publication: September 2010	2010	10.1007/s00436-010-1951-6	yes
WOS	Biliary parasite Pseudamphistomum truncatum (Opistorchiidae) in American mink (Mustela vison) and Eurasian otter (Lutra lutra) in Ireland	Hawkins, CJ; Caffrey, JM; Stuart, P; Lawton, C	PARASITOLOGY RESEARCH	2010	10.1007/s00436-010-1951-6	yes
WOS	Biodiversity of parasites found in the trahira, Hoplias malabaricus (Bloch, 1794), collected in the Batalha River, Tiete-Batalha drainage basin, SP, Brazil	Giao, T; Pelegrini, LS; De Azevedo, RK; Abdallah, VD	ANAIS DA ACADEMIA BRASILEIRA DE CIENCIAS	2020	10.1590/0001-3765202020180610	no		not elected
WOS	Biodiversity of the metazoan parasites of Hoplias malabaricus (Bloch, 1794) from the Jacare-Pepira River, Tiete-Jacare River Basin, Sao Paulo State, Brazil	Bueno, Regiane Maria dos Reis; Leite, Lucas Aparecido Rosa; Pelegrini, Larissa Sbeghen; Abdallah, Vanessa Doro; de Azevedo, Rodney Kozlowiski	BOLETIM DO INSTITUTO DE PESCA	2022		no		not elected
WOS	Biodiversity of the metazoan parasites of Prochilodus lineatus (Valenciennes, 1837) (Characiformes: Prochilodontidae) in anthropized environments from the Batalha River, Sao Paulo State, Brazil	Leite, LAR; Pelegrini, LS; Agostinho, BN; de Azevedo, RK; Abdallah, VD	BIOTA NEOTROPICA	2018	10.1590/1676-0611-BN-2017-0422	no		not elected
PubMed	Biodiversity of trematodes in their intermediate mollusc and fish hosts in the freshwater ecosystems of Europe	Faltýnková A, Sures B, Kostadinova A.	Syst Parasitol	2016	10.1007/s11230-016-9627-y	no		not elected
WOS	Biodiversity of trematodes in their intermediate mollusc and fish hosts in the freshwater ecosystems of Europe	Faltynkova, A; Sures, B; Kostadinova, A	SYSTEMATIC PARASITOLOGY	2016	10.1007/s11230-016-9627-y	yes
WOS	Biogeographical snapshot of life-history traits of European silver eels: insights from otolith microchemistry	Teichert, N; Bourillon, B; Suzuki, K; Acou, A; Carpentier, A; Kuroki, M; Righton, D; Trancart, T; Virag, LS; Walker, A; Otake, T; Feunteun, E	AQUATIC SCIENCES	2023	10.1007/s00027-023-00940-4	no		not elected
WOS	Biogeography of helminth parasites of freshwater fishes in Mexico: the search for patterns and processes	Perez-Ponce de Leon, G; Choudhury, A	JOURNAL OF BIOGEOGRAPHY	2005	10.1111/j.1365-2699.2005.01218.x	no		not elected
WOS	Biogeography of parasitism in freshwater fish: spatial patterns in hot spots of infection	Blasco-Costa, I; Rouco, C; Poulin, R	ECOGRAPHY	2015	10.1111/ecog.01020	no		not elected
PubMed	Biological and anthropogenic influences on macrophage aggregates in white perch Morone americana from Chesapeake Bay, USA	Matsche MA, Blazer VS, Pulster EL, Mazik PM.	Dis Aquat Organ	2021	10.3354/dao03555	no		not elected
WOS	Biological and anthropogenic influences on macrophage aggregates in white perch Morone americana from Chesapeake Bay, USA	Matsche, MA; Blazer, VS; Pulster, EL; Mazik, PM	DISEASES OF AQUATIC ORGANISMS	2021	10.3354/dao03555	yes
WOS	Biological and ecological features of saline lakes in northern Tibet, China	Wen, Z; Zheng, MP; Xu, XZ; Liu, XF; Guo, GL; He, ZH	HYDROBIOLOGIA	2005	10.1007/s10750-004-5707-0	no		not elected
WOS	Biological control of snail hosts transmitting schistosomiasis by the water bug, Sphaerodema urinator	Younes, A; El-Sherief, H; Gawish, F; Mahmoud, M	PARASITOLOGY RESEARCH	2017	10.1007/s00436-017-5402-5	no		not elected
WOS	Biology, status, and conservation of the anadromous Atlantic twaite shad Alosa fallax fallax	Aprahamian, NW; Bagliniere, JL; Sabatie, MR; Alexandrino, P; Thiel, R; Aprahamian, CD	BIODIVERSITY, STATUS, AND CONSERVATION OF THE WORLD'S SHADS	2003		no		not elected
WOS	Biomarkers indicate health problems in brown bullheads from the industrialized Schuylkill River, Philadelphia	Steyermark, AC; Spotila, JR; Gillette, D; Isseroff, H	TRANSACTIONS OF THE AMERICAN FISHERIES SOCIETY	1999	10.1577/1548-8659(1999)128<0328:BIHPIB>2.0.CO;2	no		not elected
WOS	Biomonitoring in a fish farm in the Legal Amazon revealed physiological alterations in Caenorhabditis elegans	Sousa, LD; Medeiros, NBC; dos Santos, JS; Rodrigues, M; Kuhn, EC; Cauduro, VH; Muller, EI; Avila, DS; Nunes-Rodrigues, MD	AQUACULTURE RESEARCH	2022	10.1111/are.16081	no		not elected
PubMed	Biomonitoring of heavy metals using Contracaecum quadripapillatum (Nematoda) in comparison to its fish host, Lates niloticus, from the Nile River, Egypt	Thabit H.	Environ Monit Assess	2023	10.1007/s10661-023-11156-2	no		not elected
WOS	Biomonitoring of heavy metals using Contracaecum quadripapillatum (Nematoda) in comparison to its fish host, Lates niloticus, from the Nile River, Egypt	Thabit, Hasnaa	ENVIRONMENTAL MONITORING AND ASSESSMENT	2023	10.1007/s10661-023-11156-2	no		not elected
WOS	Biomonitoring potential of a Caryophyllaeid tapeworm: Evaluation of Adenoscolex oreini infection level and health status in three fish species of the genus Schizothorax across eutrophication and pollution gradients	Zargar, UR; Chishti, MZ; Rather, MI; Rehman, M; Zargar, N	ECOLOGICAL INDICATORS	2017	10.1016/j.ecolind.2017.06.025	no		not elected
WOS	BLOOD CELLS AND HEMATOLOGICAL RESPONSE OF Oxydoras niger (PISCES, DORADIDAE) COLLECTED FROM THE BASIN OF THE MIDDLE SOLIMOES RIVER, AMAZONAS STATE (BRAZIL), NATURALLY PARASITIZED	Santos, RBD; Tavares-Dias, M	BOLETIM DO INSTITUTO DE PESCA	2010		no		not elected
PubMed	Blood flukes (Digenea: Aporocotylidae) infecting body cavity of South American catfishes (Siluriformes: Pimelodidae): two new species from rivers in Bolivia, Guyana and Peru with a re-assessment of Plehniella Szidat, 1951	Orelis-Ribeiro R, Bullard SA.	Folia Parasitol (Praha)	2015	10.14411/fp.2015.050	no		not elected
WOS	Blood flukes (Digenea: Aporocotylidae) infecting body cavity of South American catfishes (Siluriformes: Pimelodidae): two new species from rivers in Bolivia, Guyana and Peru with a re-assessment of Plehniella Szidat, 1951	Orelis-Ribeiro, R; Bullard, SA	FOLIA PARASITOLOGICA	2015		yes
PubMed	Blood flukes (Digenea: Aporocotylidae) of walking catfishes (Siluriformes: Clariidae): new genus and species from the Mekong River (Vietnam) with comments on related catfish aporocotylids	Truong TN, Bullard SA.	Folia Parasitol (Praha)	2013	10.14411/fp.2013.027	no		not elected
WOS	Blood flukes (Digenea: Aporocotylidae) of walking catfishes (Siluriformes: Clariidae): new genus and species from the Mekong River (Vietnam) with comments on related catfish aporocotylids	Truong, TN; Bullard, SA	FOLIA PARASITOLOGICA	2013	10.14411/fp.2013.027	yes
PubMed	Blood flukes Cardicola parvus and C. laruei (Trematoda: Aporocotylidae): life cycles and cryptic infection in spotted seatrout, Cynoscion nebulosus (Teleost: Sciaenidae)	Siegel SV, Rivero AV, Oberstaller J, Colon BL, de Buron I, Kyle DE.	Parasitol Int	2018	10.1016/j.parint.2017.10.012	no		not elected
WOS	Blood flukes Cardicola parvus and C-laruei (Trematoda: Aporocotylidae): life cycles and cryptic infection in spotted seatrout, Cynoscion nebulosus (Teleost: Sciaenidae)	Siegel, SV; Rivero, AV; Oberstaller, J; Colon, BL; de Buron, I; Kyle, DE	PARASITOLOGY INTERNATIONAL	2018	10.1016/j.parint.2017.10.012	yes
WOS	Body Condition Peaks at Intermediate Parasite Loads in the Common Bully Gobiomorphus cotidianus	Maceda-Veiga, A; Green, AJ; Poulin, R; Lagrue, C	PLOS ONE	2016	10.1371/journal.pone.0168992	no		not elected
WOS	Bothriocephalidean tapeworms (Cestoda) of freshwater fish in Africa, including erection of Kirstenella n. gen. and description of Tetracampos martinae n. sp.	Kuchta, R; Burianova, A; Jirku, M; de Chambrier, A; Oros, M; Brabec, J; Scholz, T	ZOOTAXA	2012		no		not elected
WOS	Bothriocephalidean tapeworms (Cestoda) of freshwater fish in Africa, including erection of Kirstenella n. gen. and description of Tetracampos martinae n. sp. (vol 3309, pg 1, 2012)	Kuchta, R; Burianova, A; Jirku, M; de Chambrier, A; Oros, M; Brabec, J; Scholz, T	ZOOTAXA	2012		yes
PubMed	Bothriocephalus acheilognathi (Cestoda) in the endangered fish Profundulus hildebrandi (Cyprinodontiformes), Mexico	Velázquez-Velázquez E, González-Solís D, Salgado-Maldonado G.	Rev Biol Trop	2011		no		not elected
WOS	Bothriocephalus acheilognathi (Cestoda) in the endangered fish Profundulus hildebrandi (Cyprinodontiformes), Mexico	Velazquez-Velazquez, E; Gonzalez-Solis, D; Salgado-Maldonado, G	REVISTA DE BIOLOGIA TROPICAL	2011		yes
PubMed	Bothriocephalus acheilognathi (Cestoda: Pseudophyllidea) parasite of freshwater fish in Italy	Scholz T, Di Cave D.	Parassitologia	1992		no		not elected
WOS	Bothriocephalus pearsei n sp (Cestoda: Pseudophyllidea) from cenote fishes of the Yucatan Peninsula, Mexico	Scholz, T; VargasVazquez, J; Moravec, F	JOURNAL OF PARASITOLOGY	1996	10.2307/3283894	yes
PubMed	Bothriocephalus pearsei n. sp. (Cestoda: Pseudophyllidea) from cenote fishes of the Yucatan Peninsula, Mexico	Scholz T, Vargas-Vázquez J, Moravec F.	J Parasitol	1996		no		not elected
PubMed	Brevimulticaecum sp. (Nematoda: Heterocheilidae) larvae parasitic in freshwater fish in the Pantanal wetland, Brazil	Vieira KR, Vicentin W, Paiva F, Pozo CF, Borges FA, Adriano EA, Costa FE, Tavares LE.	Vet Parasitol	2010	10.1016/j.vetpar.2010.05.003	no		not elected
WOS	Brevimulticaecum sp. (Nematoda: Heterocheilidae) larvae parasitic in freshwater fish in the Pantanal wetland, Brazil	Vieira, KRI; Vicentin, W; Paiva, F; Pozo, CF; Borges, FA; Adriano, EA; Costa, FES; Tavares, LER	VETERINARY PARASITOLOGY	2010	10.1016/j.vetpar.2010.05.003	yes
WOS	Broad Diet Composition and Seasonal Feeding Variation Facilitate Successful Invasion of the Shimofuri Goby (Tridentiger bifasciatus) in a Water Transfer System	Qin, J; Xie, SG; Cheng, F	WATER	2020	10.3390/w12123411	no		not elected
WOS	Bucephalid Metacercarial Infection in Wild Larval and Juvenile Ayu Plecoglossus altivelis	Shirakashi, S; Waki, T; Ogawa, K	FISH PATHOLOGY	2020		no		not elected
WOS	Caligus mauritanicus Brian, 1924 a Parasite of Common Cultured Dentex, Dentex dentex L. from Aegean Sea and Parasites of Cultured Fishes of Turkey	Oktener, A	PAKISTAN JOURNAL OF ZOOLOGY	2009		no		not elected
WOS	CAMALLANID AND OTHER NEMATODE PARASITES OF LAKE FISHES IN SOUTHEASTERN WISCONSIN	AMIN, OM	PROCEEDINGS OF THE HELMINTHOLOGICAL SOCIETY OF WASHINGTON	1984		no		not elected
WOS	Camallanus cotti (Nematoda : Camallanidae), an introduced parasite of fishes in New Caledonia	Moravec, F; Justine, JL	FOLIA PARASITOLOGICA	2006	10.14411/fp.2006.035	no		not elected
WOS	Camallanus cotti Fujita, 1927 (Nematoda, Camallanoidea) in ornamental aquarium fishes: pathology and morphology	Menezes, RC; Tortelly, R; Tortelly, R; Noronha, D; Pinto, RM	MEMORIAS DO INSTITUTO OSWALDO CRUZ	2006	10.1590/S0074-02762006000600018	no		not elected
WOS	Camallanus polypteri n. sp. (Nematoda: Camallanidae) in freshwater fishes from Burkina Faso	Kabre, GB; Petter, AJ	ONDERSTEPOORT JOURNAL OF VETERINARY RESEARCH	1997		no		not elected
WOS	Camallanus tridentatus (Drasche) (Nematoda: Camallanidae): new taxonomically important morphological data	Santos, CP; Moravec, F	MEMORIAS DO INSTITUTO OSWALDO CRUZ	2009	10.1590/S0074-02762009000100014	no		not elected
WOS	CAPILLARIA (HEPATOCAPILLARIA) CICHLASOMAE (NEMATODA, CAPILLARIIDAE) FROM THE LIVER OF THE CICHLID FISH CICHLASOMA-UROPHTHALAMUS FROM YUCATAN, MEXICO	MORAVEC, F; SCHOLZ, T; FRANCO, EM	FOLIA PARASITOLOGICA	1995		yes
PubMed	Capillaria (Hepatocapillaria) cichlasomae (Nematoda: Capillariidae) from the liver of the cichlid fish Cichlasoma urophthalmus from Yucatan, Mexico	Moravec F, Scholz T, Mendoza Franco E.	Folia Parasitol (Praha)	1995		no		not elected
PubMed	Capillariasis philippinensis: a fish-borne parasitic zoonosis	Cross JH, Basaca-Sevilla V.	Southeast Asian J Trop Med Public Health	1991		no		not elected
WOS	Capillariids (Nematoda, Capillariidae) from Agonostomus monticola and Gobiomorus spp. (Pisces, Mugilidae and Eleotridae) from fresh waters in Mexico	Moravec, F; Salgado-Maldonado, G; Caspeta-Mandujano, J	ACTA PARASITOLOGICA	1999		no		not elected
WOS	Capillostrongyloides arapaimae sp n. (Nematoda : Capillariidae), a new intestinal parasite of the arapaima Arapaima gigas from the Brazilian Amazon	Santos, CP; Moravec, F; Venturieri, R	MEMORIAS DO INSTITUTO OSWALDO CRUZ	2008	10.1590/S0074-02762008000400013	no		not elected
WOS	Capillostrongyloides morae sp n. (Nematoda: Capillariidae) from deep-sea fish (Teleostei, Moridae) in the western Mediterranean Sea	Gonzalez-Solis, D; Carrasson, M; Perez-del-Olmo, A	FOLIA PARASITOLOGICA	2014	10.14411/fp.2014.003	yes
PubMed	Capillostrongyloides morae sp. n. (Nematoda: Capillariidae) from deep-sea fish (Teleostei, Moridae) in the western Mediterranean Sea	González-Solís D, Carrassón M, Pérez-del-Olmo A.	Folia Parasitol (Praha)	2014		no		not elected
PubMed	Capoeta damascina (Valenciennes, 1842), a new host of Contracaecum sp. and Capillaria sp. (Nematoda) from the Kor River Basin, southwestern Iran	Gholami Z, Rahimi MT, Kia EB, Esmaeili HR, Mobedi I.	Asian Pac J Trop Biomed	2014	10.12980/APJTB.4.2014C1223	no		not elected
WOS	Cardicola laruei Short, 1953 (Digenea: Aporocotylidae) from Heart of Seatrout, Cynoscion spp., (Perciformes: Sciaenidae) in the Gulf of Mexico and Atlantic Ocean: Taxonomic Redescription, First Observations of Egg and Miracidium, and Comments on Geographic Distribution and Host Specificity	McVay, MJ; Bakenhaster, MD; Bullard, SA	COMPARATIVE PARASITOLOGY	2011	10.1654/4501.1	no		not elected
PubMed	Carryover effects of larval environment on individual variation in a facultatively diadromous fish	Saboret G, Ingram T.	Ecol Evol	2019	10.1002/ece3.5582	no		not elected
WOS	Carryover effects of larval environment on individual variation in a facultatively diadromous fish	Saboret, G; Ingram, T	ECOLOGY AND EVOLUTION	2019	10.1002/ece3.5582	yes
WOS	CARYOPHYLLAEIDAE (CESTODA) FROM LAKE FISHES IN WISCONSIN WITH A DESCRIPTION OF ISOGLARIDACRIS-MULTIVITELLARIA SP-N FROM ERIMYZON-SUCETTA (CASTOSTOMIDAE)	AMIN, OM	PROCEEDINGS OF THE HELMINTHOLOGICAL SOCIETY OF WASHINGTON	1986		no		not elected
PubMed	Caryophyllidean tapeworms (Cestoda), Nearctic parasites of fish in Mexico, including description of a new species of Isoglaridacris and the first report of Khawia japonensis, an invasive parasite of common carp (Cyprinus carpio)	Scholz T, Pérez-Ponce de León G.	Int J Parasitol Parasites Wildl	2021	10.1016/j.ijppaw.2021.03.011	no		not elected
WOS	Caryophyllidean tapeworms (Cestoda), Nearctic parasites of fish in Mexico, including description of a new species of Isoglaridacris and the first report of Khawia japonensis, an invasive parasite of common carp (Cyprinus carpio)	Scholz, T; de Leon, GPP	INTERNATIONAL JOURNAL FOR PARASITOLOGY-PARASITES AND WILDLIFE	2021	10.1016/j.ijppaw.2021.03.011	yes
WOS	Caryophyllidean tapeworms (Platyhelminthes : Eucestoda) from freshwater fishes in Japan	Scholz, T; Shimazu, T; Olson, PD; Nagasawa, K	FOLIA PARASITOLOGICA	2001	10.14411/fp.2001.046	no		not elected
PubMed	Case report of laryngeal infection by Clinostomum complanatum 24 days after ingestion of raw fish	Kim HG, Han JH, Kwak JY, Jeon HK, Lee SS, Kim HJ, Song SK, Na BK, Cha RR.	Medicine (Baltimore)	2023	10.1097/MD.0000000000034000	no		not elected
WOS	Case report of laryngeal infection by Clinostomum complanatum 24 days after ingestion of raw fish	Kim, Hyun-Gyu; Han, Ji-Hee; Kwak, Ji-Yoon; Jeon, Han Kyu; Lee, Sang-Soo; Kim, Hyun Jin; Song, Seul Ki; Na, Byoung-Kuk; Cha, Ra-Ri	MEDICINE	2023	10.1097/MD.0000000000034000	no		not elected
PubMed	Case report: gnathostomiasis in two travelers to Zambia	Hale DC, Blumberg L, Frean J.	Am J Trop Med Hyg	2003		no		not elected
WOS	Case report: Gnathostomiasis in two travelers to Zambia	Hale, DC; Blumberg, L; Frean, J	AMERICAN JOURNAL OF TROPICAL MEDICINE AND HYGIENE	2003	10.4269/ajtmh.2003.68.707	yes
WOS	Case Report: Intraocular Gnathostomiasis: Report of a Case and Review of Literature	Pillai, GS; Kumar, A; Radhakrishnan, N; Maniyelil, J; Shafi, T; Dinesh, KR; Karim, S	AMERICAN JOURNAL OF TROPICAL MEDICINE AND HYGIENE	2012	10.4269/ajtmh.2012.11-0719	no		not elected
WOS	Case Report: The First Direct Evidence of Gnathostoma spinigerum Migration through Human Lung	Sivakorn, C; Promthong, K; Dekumyoy, P; Viriyavejakul, P; Ampawong, S; Pakdee, W; Chaisiri, K; Watthanakulpanich, D	AMERICAN JOURNAL OF TROPICAL MEDICINE AND HYGIENE	2020	10.4269/ajtmh.20-0236	no		not elected
WOS	Case Report: Three Cases of Intestinal Capillariasis in Lao People's Democratic Republic	Soukhathammavong, P; Sayasone, S; Harimanana, AN; Akkhavong, A; Thammasack, S; Phoumindr, N; Choumlivong, K; Choumlivong, K; Keoluangkhot, V; Phongmany, S; Akkhavong, K; Hatz, C; Strobel, M; Odermatt, P	AMERICAN JOURNAL OF TROPICAL MEDICINE AND HYGIENE	2008		no		not elected
PubMed	Castration of female ninespine stickleback by the pseudophyllidean cestode Schistocephalus pungitii: evolutionary significance and underlying mechanism	Heins DC, Baker JA.	J Parasitol	2010	10.1645/GE-2162.1	no		not elected
Embase	Castration of female ninespine stickleback by the pseudophyllidean cestode schistocephalus pungitii: Evolutionary significance and underlying mechanism	Heins D.C., Baker J.A.	Journal of Parasitology (2010) 96:1 (206-208). Date of Publication: February 2010	2010	10.1645/GE-2162.1	yes
WOS	Castration of Female Ninespine Stickleback by the Pseudophyllidean Cestode Schistocephalus pungitii: Evolutionary Significance and Underlying Mechanism	Heins, DC; Baker, JA	JOURNAL OF PARASITOLOGY	2010	10.1645/GE-2162.1	yes
WOS	Cell types and structures involved in tench, Tinca tinca (L.), defence mechanisms against a systemic digenean infection	Dezfuli, BS; Lui, A; Pironi, F; Manera, M; Shinn, AP; Lorenzoni, M	JOURNAL OF FISH DISEASES	2013	10.1111/jfd.12049	no		not elected
PubMed	Centesimal composition and meat yield of Hoplias malabaricus: association with intestinal parasites	Guimarães CBDS, Pflanzer Junior SB, Pinheiro HP, Mendes TMF, Ueta MT.	Rev Bras Parasitol Vet	2021	10.1590/S1984-29612021020	no		not elected
WOS	Centesimal composition and meat yield of Hoplias malabaricus: association with intestinal parasites	Guimaraes, CBD; Pflanzer, SB; Pinheiro, HP; Mendes, TMF; Ueta, MT	REVISTA BRASILEIRA DE PARASITOLOGIA VETERINARIA	2021	10.1590/S1984-29612021020	yes
WOS	Centrocestus formosanus (Digenea : Heterophyidae) encysted in the freshwater fish, Puntius brevis, from Lao PDR	Han, ET; Shin, EH; Phommakorn, S; Sengvilaykham, B; Kim, JL; Rim, HJ; Chai, JY	KOREAN JOURNAL OF PARASITOLOGY	2008	10.3347/kjp.2008.46.1.49	yes
PubMed	Centrocestus formosanus (Digenea: Heterophyidae) encysted in the freshwater fish, Puntius brevis, from Lao PDR	Han ET, Shin EH, Phommakorn S, Sengvilaykham B, Kim JL, Rim HJ, Chai JY.	Korean J Parasitol	2008	10.3347/kjp.2008.46.1.49	no		not elected
PubMed	Centrocestus formosanus (Heterophyidae): human infections and the infection source in Lao PDR	Chai JY, Sohn WM, Yong TS, Eom KS, Min DY, Lee MY, Lim H, Insisiengmay B, Phommasack B, Rim HJ.	J Parasitol	2013	10.1645/12-37.1	no		not elected
WOS	CENTROCESTUS FORMOSANUS (HETEROPHYIDAE): HUMAN INFECTIONS AND THE INFECTION SOURCE IN LAO PDR	Chai, JY; Sohn, WM; Yong, TS; Eom, KS; Min, DY; Lee, MY; Lim, H; Insisiengmay, B; Phommasack, B; Rim, HJ	JOURNAL OF PARASITOLOGY	2013	10.1645/12-37.1	no		not elected
PubMed	Centrocestus formosanus (Opisthorchiida: Heterophyidae) as a cause of death in gray tilapia fry Oreochromis niloticus (Perciforme: Cichlidae) in the dry Pacific of Costa Rica	Arguedas Cortés D, Dolz G, Romero Zúñiga JJ, Jiménez Rocha AE, León Alán D.	Rev Biol Trop	2010		no		not elected
WOS	Centrocestus formosanus (Opisthorchiida: Heterophyidae) as a cause of death in gray tilapia fry Oreochromis niloticus (Perciforme: Cichlidae) in the dry Pacific of Costa Rica	Cortes, DA; Dolz, G; Zuniga, JJR; Rocha, AEJ; Alan, DL	REVISTA DE BIOLOGIA TROPICAL	2010		yes
WOS	Cercariae (Digenea: Strigeidae, Diplostomidae) in Biomphalaria straminea (Planorbidae) from a rice field in Northeastern Argentina	Fernandez, MV; Hamann, MI	REVISTA DE BIOLOGIA TROPICAL	2017		no		not elected
PubMed	Cercariae and metacercariae of Stephanostomum cloacum (Trematoda: Acanthocolpidae)	Madhavi R, Shameem U.	Int J Parasitol	1993	10.1016/0020-7519(93)90009-n	no		not elected
WOS	CERCARIAE AND METACERCARIAE OF STEPHANOSTOMUM-CLOACUM (TREMATODA, ACANTHOCOLPIDAE)	MADHAVI, R; SHAMEEM, U	INTERNATIONAL JOURNAL FOR PARASITOLOGY	1993	10.1016/0020-7519(93)90009-N	yes
Embase	Cercariae metacercariae of Stephanostomum cloacum (Trematoda: Acanthocolpidae)	Madhavi R., Shameem U.	International Journal for Parasitology (1993) 23:3 (341-347). Date of Publication: 1993	1993	10.1016/0020-7519(93)90009-N	no		not elected
PubMed	Cercarial behaviour alters the consumer functional response of three-spined sticklebacks	Born-Torrijos A, Paterson RA, van Beest GS, Vyhlídalová T, Henriksen EH, Knudsen R, Kristoffersen R, Amundsen PA, Soldánová M.	J Anim Ecol	2021	10.1111/1365-2656.13427	no		not elected
WOS	Cercarial behaviour alters the consumer functional response of three-spined sticklebacks	Born-Torrijos, A; Paterson, RA; van Beest, GS; Vyhlidalova, T; Henriksen, EH; Knudsen, R; Kristoffersen, R; Amundsen, PA; Soldanova, M	JOURNAL OF ANIMAL ECOLOGY	2021	10.1111/1365-2656.13427	yes
WOS	Cercarial production of the trematode Rhipidocotyle fennica in clams kept in the field	Taskinen, J	JOURNAL OF PARASITOLOGY	1998	10.2307/3284493	no		not elected
WOS	Cestoda and Acanthocephala of fishes from cenotes (equals sinkholes) of Yucatan, Mexico	Scholz, T; VargasVazquez, J; Moravec, F; VivasRodriguez, C; MendozaFranco, E	FOLIA PARASITOLOGICA	1996		no		not elected
WOS	CESTODA FROM LAKE FISHES IN WISCONSIN - OCCURRENCE OF PROTEOCEPHALUS IN ESOX AND OTHER FISH SPECIES	AMIN, OM	JOURNAL OF THE HELMINTHOLOGICAL SOCIETY OF WASHINGTON	1990		no		not elected
WOS	CESTODA FROM LAKE FISHES IN WISCONSIN - THE ECOLOGY AND INTERSPECIFIC RELATIONSHIPS OF BOTHRIOCEPHALID CESTODES IN WALLEYE, STIZOSTEDION-VITREUM	AMIN, OM	JOURNAL OF THE HELMINTHOLOGICAL SOCIETY OF WASHINGTON	1992		no		not elected
WOS	CESTODA FROM LAKE FISHES IN WISCONSIN - THE ECOLOGY AND PATHOLOGY OF PROTEOCEPHALUS-AMBLOPLITIS PLEROCERCOIDS IN THEIR FISH INTERMEDIATE HOSTS	AMIN, OM	JOURNAL OF THE HELMINTHOLOGICAL SOCIETY OF WASHINGTON	1990		no		not elected
WOS	CESTODA FROM LAKE FISHES IN WISCONSIN - THE ECOLOGY OF PROTEOCEPHALUS-AMBLOPLITIS AND HAPLOBOTHRIUM-GLOBULIFORME IN BASS AND BOWFIN	AMIN, OM; COWEN, M	JOURNAL OF THE HELMINTHOLOGICAL SOCIETY OF WASHINGTON	1990		no		not elected
WOS	CESTODA FROM LAKE FISHES IN WISCONSIN - THE MORPHOLOGICAL IDENTITY OF PLEROCERCOIDS OF PROTEOCEPHALUS-AMBLOPLITIS	AMIN, OM; BOARINI, MA	TRANSACTIONS OF THE AMERICAN MICROSCOPICAL SOCIETY	1992	10.2307/3226608	no		not elected
WOS	Cestode larvae Diphyllobothrium dendriticum as a cause of heart disease leading to mortality in hatchery-reared sea trout and brown trout	Rahkonen, R; Aalto, J; Koski, P; Sarkka, J; Juntunen, K	DISEASES OF AQUATIC ORGANISMS	1996	10.3354/dao025015	no		not elected
WOS	Cestode parasites are depleted in N-15 relative to their fish hosts in northern Alberta, Canada	Finn, KJ; Roberts, KN; Poesch, MS	FISHERIES RESEARCH	2022	10.1016/j.fishres.2021.106193	no		not elected
WOS	Cestodes of cestodes of Peruvian freshwater stingrays	Reyda, FB; Olson, PD	JOURNAL OF PARASITOLOGY	2003	10.1645/GE-3143	no		not elected
WOS	CESTODES OF THE GENUS PROTEOCEPHALUS, PARASITES OF FISHES IN THE LAKE BAIKAL	RUSINEK, OT	PARAZITOLOGIYA	1987		no		not elected
WOS	Changes in gas composition in the swimbladder of the European eel (Anguilla anguilla) infected with Anguillicola crassus (Nematoda)	Wurtz, J; Taraschewski, H; Pelster, B	PARASITOLOGY	1996	10.1017/S003118200008481X	no		not elected
WOS	Changes in host behaviour caused by immature larvae of the eye fluke: evidence supporting the predation suppression hypothesis	Gopko, M; Mikheev, VN; Taskinen, J	BEHAVIORAL ECOLOGY AND SOCIOBIOLOGY	2015	10.1007/s00265-015-1984-z	no		not elected
WOS	Changes in the level of oxidative stress markers in Indian catfish (Wallago attu) infected with Isoparorchis hypselobagri	Sahreen, A; Fatima, K; Zainab, T; Saifullah, MK	BENI-SUEF UNIVERSITY JOURNAL OF BASIC AND APPLIED SCIENCES	2021	10.1186/s43088-021-00174-z	no		not elected
WOS	Changes in the numbers of dominating parasites as indicators of the condition of roach, Rutilus rutilus lacustris, and dace Leuciscus leuciscus baicalensis (Pisces: Cyprinidae) populations in the transect Selenga River - River Delta - Lake Baikal	Pronin, NM; Batueva, MD; Sondueva, LD; Burdukovskaya, TG; Dugarov, ZN; Pronina, SV	AQUATIC ECOSYSTEM HEALTH & MANAGEMENT	2010	10.1080/14634980903584538	no		not elected
WOS	Changes in the parasite communities as one of the potential causes of decline in abundance of the three-spined sticklebacks in the Puck Bay	Morozinska-Gogol, J	OCEANOLOGIA	2015	10.1016/j.oceano.2015.03.001	no		not elected
WOS	Changes in the parasitic fauna of rudd Scardinius erythrophthalmus (L.) from Lake Warniak, Poland	Dzika, E	HELMINTHOLOGIA	2005		no		not elected
PubMed	Changing patterns of infection with digenetic larval trematodes from fresh-water fish in river Taewha, Kyongnam province	Joo CY.	Kisaengchunghak Chapchi	1988	10.3347/kjp.1988.26.4.263	no		not elected
PubMed	Changing patterns of some trematode infections in Asia	Cross JH.	Arzneimittelforschung	1984		no		not elected
Embase	Changing patterns of some trematode infections in Asia	Cross J.H.	Arzneimittel-Forschung/Drug Research (1984) 34:9 B (1224-1226). Date of Publication: 1984	1984		yes
WOS	Characterisation of Ascaridoid larvae from marine fish off New Caledonia, with description of new Hysterothylacium larval types XIII and XIV	Shamsi, S; Poupa, A; Justine, JL	PARASITOLOGY INTERNATIONAL	2015	10.1016/j.parint.2015.05.014	no		not elected
PubMed	Characteristics of the peripheral blood of the Anguillicola crassus (Kuwahara, Niimi et Tagaki, 1974) and Trypanosoma granulosum Laveran et Mesnil, 1902 infested eel (Anguilla anguilla L.) ascending the River Rega (north-western Poland)	Rzad I, Pilecka-Rapacz M, Sobecka E.	Wiad Parazytol	2007		no		not elected
WOS	Characterization of 28S rRNA sequences of cestoda parasite Electrotaenia malapteruri Fritsch, 1886 from the Electric catfish Malapterums electricus (Siluriformes: Malapteruridae)	Abdel-Gaber, R; Alajmi, R; Al Quraishy, S; Morsy, K; Al Rasheid, K	ACTA TROPICA	2018	10.1016/j.actatropica.2018.04.016	yes
PubMed	Characterization of 28S rRNA sequences of cestoda parasite Electrotaenia malapteruri Fritsch, 1886 from the Electric catfish Malapterurus electricus (Siluriformes: Malapteruridae)	Abdel-Gaber R, Alajmi R, Quraishy SA, Morsy K, Rasheid KA.	Acta Trop	2018	10.1016/j.actatropica.2018.04.016	no		not elected
PubMed	Characterization of Clinostomum (Digenea: Clinostomidae) spp. in India	Choudhary K, Ray S, Shamsi S, Agrawal N.	Parasitol Res	2022	10.1007/s00436-022-07644-y	no		not elected
Embase	Characterization of Clinostomum (Digenea: Clinostomidae) spp. in India	Choudhary K., Ray S., Shamsi S., Agrawal N.	Parasitology Research (2022) 121:11 (3083-3089). Date of Publication: 1 Nov 2022	2022	10.1007/s00436-022-07644-y	yes
WOS	Characterization of clinostomum (digenea: clinostomidae) spp. in India	Choudhary, K; Ray, S; Shamsi, S; Agrawal, N	PARASITOLOGY RESEARCH	2022	10.1007/s00436-022-07644-y	yes
WOS	Characterization of Clinostomum cutaneum and Clinostomum phalacrocoracis in tilapia species of Aswan Governorate, Egypt: A morphological, molecular and histopathological study	Hamouda, AH; Younis, AE	AQUACULTURE RESEARCH	2021	10.1111/are.15543	no		not elected
PubMed	Characterization of the complete mitochondrial genome of Diplostomum baeri	Landeryou T, Kett SM, Ropiquet A, Wildeboer D, Lawton SP.	Parasitol Int	2020	10.1016/j.parint.2020.102166	no		not elected
WOS	Characterization of the complete mitochondrial genome of Diplostomum baeri	Landeryou, T; Kett, SM; Ropiquet, A; Wildeboer, D; Lawton, SP	PARASITOLOGY INTERNATIONAL	2020	10.1016/j.parint.2020.102166	yes
PubMed	Characterization of the complete mitochondrial genome of Khawia sinensis belongs among platyhelminths, cestodes	Feng Y, Feng HL, Fang YH, Su YB.	Exp Parasitol	2017	10.1016/j.exppara.2017.04.005	no		not elected
WOS	Characterization of the complete mitochondrial genome of Khawia sinensis belongs among platyhelminths, cestodes	Feng, Y; Feng, HL; Fang, YH; Su, YB	EXPERIMENTAL PARASITOLOGY	2017	10.1016/j.exppara.2017.04.005	yes
WOS	Characterization of the Humoral Immune Response against Gnathostoma binucleatum in Patients Clinically Diagnosed with Gnathostomiasis	Zambrano-Zaragoza, JF; Duran-Avelar, MD; Messina-Robles, M; Vibanco-Perez, N	AMERICAN JOURNAL OF TROPICAL MEDICINE AND HYGIENE	2012	10.4269/ajtmh.2012.11-0741	no		not elected
PubMed	Characterization of the Life Cycle of a Fish Eye Fluke, Austrodiplostomum ostrowskiae (Digenea: Diplostomidae), with Notes on Two Other Diplostomids Infecting Biomphalaria havanensis (Mollusca: Planorbidae) from Catfish Aquaculture Ponds in Mississippi, USA	Rosser TG, Alberson NR, Khoo LH, Woodyard ET, Pote LM, Griffin MJ.	J Parasitol	2016	10.1645/15-850	no		not elected
WOS	CHARACTERIZATION OF THE LIFE CYCLE OF A FISH EYE FLUKE, AUSTRODIPLOSTOMUM OSTROWSKIAE (DIGENEA: DIPLOSTOMIDAE), WITH NOTES ON TWO OTHER DIPLOSTOMIDS INFECTING BIOMPHALARIA HAVANENSIS (MOLLUSCA: PLANORBIDAE) FROM CATFISH AQUACULTURE PONDS IN MISSISSIPPI, USA	Rosser, TG; Alberson, NR; Khoo, LH; Woodyard, ET; Pote, LM; Griffin, MJ	JOURNAL OF PARASITOLOGY	2016	10.1645/15-850	yes
WOS	Checklist and state of knowledge of helminths in wild birds from Chile: an update	Oyarzun-Ruiz, P; Gonzalez-Acuna, D	AUSTRAL JOURNAL OF VETERINARY SCIENCES	2021		no		not elected
PubMed	Checklist of digenean fauna infecting fishes of Kerala region, India	Kandambeth PP, Veettil NP, Janardhanan JP, Chacko S.	J Parasit Dis	2023	10.1007/s12639-023-01589-4	no		not elected
WOS	Checklist of helminth parasites of freshwater fishes from Mexico	Salgado-Maldonado, G	ZOOTAXA	2006		no		not elected
WOS	Checklist of helminth parasites of Goodeinae (Osteichthyes: Cyprinodontiformes: Goodeidae), an endemic subfamily of freshwater fishes from Mexico	Martinez-Aquino, A; Mendoza-Palmero, CA; Aguilar-Aguilar, R; De Leon, GPP	ZOOTAXA	2014	10.11646/zootaxa.3856.2.1	no		not elected
WOS	Checklist of Nematoda associated with the fishes of Brazil	Luque, JL; Aguiar, JC; Vieira, FM; Gibson, DI; Santos, CP	ZOOTAXA	2011		no		not elected
WOS	Checklist of nematodes parasitizing fish in the Brazilian Amazon	Reis, MHS; Santos, CP; Nunes, JLS; Mugnai, R	JOURNAL OF HELMINTHOLOGY	2021	10.1017/S0022149X21000729	no		not elected
WOS	Checklist of parasites in fish from the upper Parana River floodplain: An update	Lehun, AL; Hasuike, WT; Silva, JOS; Ciccheto, JRM; Michelan, G; Rodrigues, ADC; Nicola, DN; De Lima, LD; Correia, AN; Takemoto, RM	REVISTA BRASILEIRA DE PARASITOLOGIA VETERINARIA	2020	10.1590/S1984-29612020066	yes
PubMed	Checklist of parasites in fish from the upper Paraná River floodplain: An update	Lehun AL, Hasuike WT, Silva JOS, Ciccheto JRM, Michelan G, Rodrigues AFC, Nicola DN, Lima LD, Correia AN, Takemoto RM.	Rev Bras Parasitol Vet	2020	10.1590/S1984-29612020066	no		not elected
WOS	Checklist of the adult nematode parasites of fishes in freshwater localities from Mexico	Garrido-Olvera, L; Garcia-Prieto, L; De Leon, GPP	ZOOTAXA	2006		no		not elected
PubMed	Checklist of the helminth parasites of the genus Profundulus Hubbs, 1924 (Cyprinodontiformes, Profundulidae), an endemic family of freshwater fishes in Middle-America	Pinacho-Pinacho CD, García-Varela M, Hernández-Orts JS, Mendoza-Palmero CA, Sereno-Uribe AL, Martínez-Ramírez E, Andrade-Gómez L, López-Jiménez A, Hernández-Cruz E, Pérez-Ponce de León G.	Zookeys	2015	10.3897/zookeys.523.6088	no		not elected
WOS	Checklist of the helminth parasites of the genus Profundulus Hubbs, 1924 (Cyprinodontiformes, Profundulidae), an endemic family of freshwater fishes in Middle-America	Pinacho-Pinacho, CD; Garcia-Varela, M; Hernandez-Orts, JS; Mendoza-Palmero, CA; Sereno-Uribe, AL; Martinez-Ramirez, E; Andrade-Gomez, L; Lopez-Jimenez, A; Hernandez-Cruz, E; de Leon, GPP	ZOOKEYS	2015	10.3897/zookeys.523.6088	yes
PubMed	Checklist of the parasites of European eel Anguilla anguilla (Linnaeus, 1758) (Anguillidae) in Poland	Dzido J, Rolbiecki L, Izdebska JN, Bednarek R.	Biodivers Data J	2020	10.3897/BDJ.8.e52346	no		not elected
WOS	Checklist of the parasites of European eel Anguilla anguilla (Linnaeus, 1758) (Anguillidae) in Poland	Dzido, J; Rolbiecki, L; Izdebska, JN; Bednarek, R	BIODIVERSITY DATA JOURNAL	2020	10.3897/BDJ.8.e52346	yes
WOS	Chelatrematidae n. fam., a new family of digenetic trematodes from the South Western Ghats, India, erected on the basis of morphological and molecular studies	Jithila, PJ; Atopkin, DM; Prasadan, PK	JOURNAL OF HELMINTHOLOGY	2022	10.1017/S0022149X22000396	no		not elected
PubMed	Chemical contaminants and parasites: assessment of human health risks associated with consumption of whitefish (Coregonus clupeaformis) from two boreal lakes in northern Saskatchewan, Canada	Hursky O, Pietrock M.	Sci Total Environ	2012	10.1016/j.scitotenv.2012.02.071	no		not elected
Embase	Chemical contaminants and parasites: Assessment of human health risks associated with consumption of whitefish (Coregonus clupeaformis) from two boreal lakes in northern Saskatchewan, Canada	Hursky O., Pietrock M.	Science of the Total Environment (2012) 424 (97-103). Date of Publication: 1 May 2012	2012	10.1016/j.scitotenv.2012.02.071	yes
WOS	Chemical contaminants and parasites: Assessment of human health risks associated with consumption of whitefish (Coregonus clupeaformis) from two boreal lakes in northern Saskatchewan, Canada	Hursky, O; Pietrock, M	SCIENCE OF THE TOTAL ENVIRONMENT	2012	10.1016/j.scitotenv.2012.02.071	yes
WOS	Chemical signals and habitat selection by three zooplankters in Andean Patagonian ponds	Trochine, C; Modenutti, BE; Balseiro, EG	FRESHWATER BIOLOGY	2009	10.1111/j.1365-2427.2008.02125.x	no		not elected
PubMed	Children education for sustainable control of liver fluke infections	Qian MB, Zhou XN.	Infect Dis Poverty	2022	10.1186/s40249-022-01041-4	no		not elected
WOS	Children education for sustainable control of liver fluke infections	Qian, MB; Zhou, XN	INFECTIOUS DISEASES OF POVERTY	2022	10.1186/s40249-022-01041-4	yes
WOS	Chironomid midges (Diptera, Chironomidae) as pests and their management	Ali, A	ZOOLOGICHESKY ZHURNAL	1996		no		not elected
WOS	Cholangiocarcinoma and Clonorchis sinensis infection: A case-control study in Korea	Choi, D; Lim, JH; Lee, KT; Lee, JK; Choi, SH; Heo, JS; Jang, KT; Lee, NY; Kim, S; Hong, ST	JOURNAL OF HEPATOLOGY	2006	10.1016/j.jhep.2005.11.040	no		not elected
PubMed	Cholangiocarcinoma: a guide for the nonspecialist	Alsaleh M, Leftley Z, Barbera TA, Sithithaworn P, Khuntikeo N, Loilome W, Yongvanit P, Cox IJ, Chamodol N, Syms RR, Andrews RH, Taylor-Robinson SD.	Int J Gen Med	2018	10.2147/IJGM.S186854	no		not elected
WOS	Cholangiocarcinoma: a guide for the nonspecialist	Alsaleh, M; Leftley, Z; Barbera, TA; Sithithaworn, P; Khuntikeo, N; Loilome, W; Yongvanit, P; Cox, IJ; Chamodol, N; Syms, RRA; Andrews, RH; Taylor-Robinson, SD	INTERNATIONAL JOURNAL OF GENERAL MEDICINE	2019	10.2147/IJGM.S186854	yes
WOS	CHRONOLOGY AND DEVELOPMENT OF JUVENILE BLUEGILL PARASITE COMMUNITIES	Pracheil, BM; Muzzall, PM	JOURNAL OF PARASITOLOGY	2009	10.1645/GE-1819.1	no		not elected
WOS	Cichlids: A Host of Opportunities for Evolutionary Parasitology	Vanhove, MPM; Hablutzel, PI; Pariselle, A; Simkova, A; Huyse, T; Raeymaekers, JAM	TRENDS IN PARASITOLOGY	2016	10.1016/j.pt.2016.07.002	no		not elected
WOS	Clearance of a dermal Huffmanela sp in a sandbar shark (Carcharhinus plumbeus) using levamisole	MacLean, RA; Fatzinger, MH; Woolard, KD; Harms, CA	DISEASES OF AQUATIC ORGANISMS	2006	10.3354/dao073083	no		not elected
WOS	Clinostomid Metacercariae (Clinostomidae Luhe, 1901) in Fishes of Lake Tana (Ethiopia)	Zhokhov, AE; Morozova, DA	INLAND WATER BIOLOGY	2020	10.1134/S1995082920020157	no		not elected
WOS	Clinostomum album n. sp and Clinostomum marginatum (Rudolphi, 1819), parasites of the great egret Ardea alba L. from Mississippi, USA	Rosser, TG; Alberson, NR; Woodyard, ET; Cunningham, FL; Pote, LM; Griffin, MJ	SYSTEMATIC PARASITOLOGY	2017	10.1007/s11230-016-9686-0	yes
PubMed	Clinostomum album n. sp. and Clinostomum marginatum (Rudolphi, 1819), parasites of the great egret Ardea alba L. from Mississippi, USA	Rosser TG, Alberson NR, Woodyard ET, Cunningham FL, Pote LM, Griffin MJ.	Syst Parasitol	2017	10.1007/s11230-016-9686-0	no		not elected
PubMed	Clinostomum complanatum (Trematoda) infection in freshwater fish from fish dealers in Tottori, Japan	Aohagi Y, Shibahara T, Kagota K.	J Vet Med Sci	1993	10.1292/jvms.55.153	no		not elected
PubMed	Clinostomum complanatum (Trematoda: Clinostomatidae) in five new fish hosts in Japan	Aohagi Y, Shibahara T, Machida N, Yamaga Y, Kagota K.	J Wildl Dis	1992	10.7589/0090-3558-28.3.467	no		not elected
WOS	Clinostomum poteae n. sp (Digenea: Clinostomidae), in the trachea of a double-crested cormorant Phalacrocorax auritus Lesson, 1831 and molecular data linking the life-cycle stages of Clinostomum album Rosser, Alberson, Woodyard, Cunningham, Pote & Griffin, 2017 in Mississippi, USA	Rosser, TG; Baumgartner, WA; Alberson, NR; Noto, TW; Woodyard, ET; King, DT; Wise, DJ; Griffin, MJ	SYSTEMATIC PARASITOLOGY	2018	10.1007/s11230-018-9801-5	yes
PubMed	Clinostomum poteae n. sp. (Digenea: Clinostomidae), in the trachea of a double-crested cormorant Phalacrocorax auritus Lesson, 1831 and molecular data linking the life-cycle stages of Clinostomum album Rosser, Alberson, Woodyard, Cunningham, Pote & Griffin, 2017 in Mississippi, USA	Rosser TG, Baumgartner WA, Alberson NR, Noto TW, Woodyard ET, Tommy King D, Wise DJ, Griffin MJ.	Syst Parasitol	2018	10.1007/s11230-018-9801-5	no		not elected
WOS	Clinostomum sp (DIGENEA: CLINOSTOMIDAE) AND Ascocotyle sp (DIGENEA: HETEROPHYIDAE): METACERCARIAE WITH ZOONOTIC POTENTIAL IN FISHES FROM TRAMANDAI RIVER BASIN, SOUTHERN BRAZIL	Pozza, A; Lima, F; Haas, ML; Albornoz, PCL	BOLETIM DO INSTITUTO DE PESCA	2018	10.20950/1678-2305.2018.303	no		not elected
PubMed	Clinostomum trematode from human eye	Tiewchaloern S, Udomkijdecha S, Suvouttho S, Chunchamsri K, Waikagul J.	Southeast Asian J Trop Med Public Health	1999		no		not elected
WOS	CLINOSTOMUM-COMPLANATUM (TREMATODA) INFECTION IN FRESH-WATER FISH FROM FISH DEALERS IN TOTTORI, JAPAN	AOHAGI, Y; SHIBAHARA, T; KAGOTA, K	JOURNAL OF VETERINARY MEDICAL SCIENCE	1993	10.1292/jvms.55.153	no		not elected
WOS	CLINOSTOMUM-COMPLANATUM (TREMATODA, CLINOSTOMATIDAE) IN 5 NEW FISH HOSTS IN JAPAN	AOHAGI, Y; SHIBAHARA, T; MACHIDA, N; YAMAGA, Y; KAGOTA, K	JOURNAL OF WILDLIFE DISEASES	1992	10.7589/0090-3558-28.3.467	no		not elected
PubMed	Clonorchiasis	Qian MB, Utzinger J, Keiser J, Zhou XN.	Lancet	2016	10.1016/S0140-6736(15)60313-0	no		not elected
WOS	Clonorchiasis	Qian, MB; Utzinger, J; Keiser, J; Zhou, XN	LANCET	2016	10.1016/S0140-6736(15)60313-0	yes
PubMed	Clonorchiasis: an update	Rim HJ.	J Helminthol	2005	10.1079/joh2005300	no		not elected
WOS	Clonorchiasis: an update	Rim, HJ	JOURNAL OF HELMINTHOLOGY	2005	10.1079/JOH2005300	yes
PubMed	Clonorchis sinensis and clonorchiasis	Na BK, Pak JH, Hong SJ.	Acta Trop	2020	10.1016/j.actatropica.2019.105309	no		not elected
WOS	Clonorchis sinensis and clonorchiasis	Na, BK; Pak, JH; Hong, SJ	ACTA TROPICA	2020	10.1016/j.actatropica.2019.105309	yes
PubMed	Clonorchis sinensis: life cycle, intermediate hosts, transmission to man and geographical distribution in Korea	Choi DW.	Arzneimittelforschung	1984		no		not elected
Embase	Clonorchis sinensis: Life cycle, intermediate hosts, transmission to man and geographical distribution in Korea	Choi D.-W.	Arzneimittel-Forschung/Drug Research (1984) 34:9 B (1145-1151). Date of Publication: 1984	1984		yes
WOS	Clostridium botulinum type E in Lake Erie: Inter-annual differences and role of benthic invertebrates	Perez-Fuentetaja, A; Clapsadl, MD; Getchell, RG; Bowser, PR; Lee, WT	JOURNAL OF GREAT LAKES RESEARCH	2011	10.1016/j.jglr.2011.03.013	no		not elected
WOS	Co-introduction success of monogeneans infecting the fisheries target Limnothrissa miodon differs between two non-native areas: the potential of parasites as a tag for introduction pathway	Kmentova, N; Van Steenberge, M; van den Audenaerde, DFET; Nhiwatiwa, T; Bukinga, FM; N'sibula, TM; Mulungula, PM; Gelnar, M; Vanhove, MPM	BIOLOGICAL INVASIONS	2019	10.1007/s10530-018-1856-3	no		not elected
WOS	Collection methods of trematode eggs using experimental animal models	Tsubokawa, D; Sugiyama, H; Mikami, F; Shibata, K; Shibahara, T; Fukuda, K; Takamiya, S; Yamasaki, H; Nakamura, T; Tsuji, N	PARASITOLOGY INTERNATIONAL	2016	10.1016/j.parint.2016.01.006	no		not elected
WOS	Collection of Asian tapeworm (Bothriocephalus acheilognathi) from the Yampa River, Colorado	Ward, D	WESTERN NORTH AMERICAN NATURALIST	2005		no		not elected
WOS	COLLECTION OF SOME FISH PARASITES FROM THE LOWER REACHES OF DIYALA RIVER, MID IRAQ	ALSHAIKH, SM; MHAISEN, FT; ALKHATEEB, GH; BALASEM, AN; MANSOOR, NT	JOURNAL OF ENVIRONMENTAL SCIENCE AND HEALTH PART A-ENVIRONMENTAL SCIENCE AND ENGINEERING & TOXIC AND HAZARDOUS SUBSTANCE CONTROL	1995	10.1080/10934529509376297	no		not elected
PubMed	Common culture practices for cyprinids in Asia	Singh T.	Southeast Asian J Trop Med Public Health	1997		no		not elected
WOS	COMMON EURASIAN FISH TAPEWORM, CARYOPHYLLAEIDES FENNICA (CESTODA), IN WESTERN NORTH AMERICA: FURTHER EVIDENCE OF 'AMPHI-PACIFIC' VICARIANCE IN FRESHWATER FISH PARASITES	Oros, M; Choudhury, A; Scholz, T	JOURNAL OF PARASITOLOGY	2017	10.1645/16-80	no		not elected
PubMed	Common-source outbreak of acute infection due to the North American liver fluke Metorchis conjunctus	MacLean JD, Arthur JR, Ward BJ, Gyorkos TW, Curtis MA, Kokoskin E.	Lancet	1996	10.1016/s0140-6736(96)90342-6	no		not elected
Embase	Common-source outbreak of acute infection due to the North American liver fluke Metorchis conjunctus	MacLean J.D., Arthur J.R., Ward B.J., Gyorkos T.W., Curtis M.A., Kokoskin E.	Lancet (1996) 347:8995 (154-158). Date of Publication: 20 Jan 1996	1996	10.1016/S0140-6736(96)90342-6	yes
WOS	Common-source outbreak of acute infection due to the North American liver fluke Metorchis conjunctus	MacLean, JD; Arthur, JR; Ward, BJ; Gyorkos, TW; Curtis, MA; Kokoskin, E	LANCET	1996	10.1016/S0140-6736(96)90342-6	yes
PubMed	Communities of gastrointestinal helminths of fish in historically connected habitats: habitat fragmentation effect in a carnivorous catfish Pelteobagrus fulvidraco from seven lakes in flood plain of the Yangtze River, China	Li WX, Nie P, Wang GT, Yao WJ.	Parasit Vectors	2009	10.1186/1756-3305-2-22	no		not elected
WOS	Communities of gastrointestinal helminths of fish in historically connected habitats: habitat fragmentation effect in a carnivorous catfish Pelteobagrus fulvidraco from seven lakes in flood plain of the Yangtze River, China	Li, WX; Nie, P; Wang, GT; Yao, WJ	PARASITES & VECTORS	2009	10.1186/1756-3305-2-22	yes
WOS	Communities of metazoan parasites of two fishes of the Proterorhinus genus (Actinopterygii: Gobiidae)	Kvach, Y; Oguz, MC	HELMINTHOLOGIA	2009	10.2478/s11687-009-0032-9	no		not elected
PubMed	Communities of parasite metazoans in Piaractus brachypomus (Pisces, Serrasalmidae) in the lower Amazon River (Brazil)	Oliveira MS, Tavares-Dias M.	Rev Bras Parasitol Vet	2016	10.1590/S1984-29612016022	no		not elected
WOS	Communities of parasite metazoans in Piaractus brachypomus (Pisces, Serrasalmidae) in the lower Amazon River (Brazil)	Oliveira, MSB; Tavares-Dias, M	REVISTA BRASILEIRA DE PARASITOLOGIA VETERINARIA	2016	10.1590/S1984-29612016022	yes
WOS	Community ecology of metazoan parasites of the sairu Cyphocharax nagelii from the Peixe River	Vieira, DHMD; Caramello, LE; Abadallah, VD; da Silva, RJ; de Azevedo, RK	REVISTA BRASILEIRA DE PARASITOLOGIA VETERINARIA	2013	10.1590/S1984-29612013000400027	no		not elected
PubMed	Community ecology of the metazoan parasites of freshwater fishes of Kerala	Beevi MR, Radhakrishnan S.	J Parasit Dis	2012	10.1007/s12639-012-0101-8	no		not elected
PubMed	Community Participation in Cholangiocarcinoma Prevention in Ubon Ratchathani, Thailand: Relations with Age and Health Behavior	Songserm N, Bureelerd O, Thongprung S, Woradet S, Promthet S.	Asian Pac J Cancer Prev	2015	10.7314/apjcp.2015.16.16.7375	no		not elected
PubMed	Community structure of Diplostomum spp. (Digenea: Diplostomidae) in eyes of fish: main determinants and potential interspecific interactions	Désilets HD, Locke SA, McLaughlin JD, Marcogliese DJ.	Int J Parasitol	2013	10.1016/j.ijpara.2013.07.002	no		not elected
Embase	Community structure of Diplostomum spp. (Digenea: Diplostomidae) in eyes of fish: Main determinants and potential interspecific interactions	Désilets H.D., Locke S.A., McLaughlin J.D., Marcogliese D.J.	International Journal for Parasitology (2013) 43:11 (929-939). Date of Publication: October 2013	2013	10.1016/j.ijpara.2013.07.002	yes
WOS	Community structure of Diplostomum spp. (Digenea: Diplostomidae) in eyes of fish: Main determinants and potential interspecific interactions	Desilets, HD; Locke, SA; McLaughlin, JD; Marcogliese, DJ	INTERNATIONAL JOURNAL FOR PARASITOLOGY	2013	10.1016/j.ijpara.2013.07.002	yes
WOS	Community structure of larval trematode fauna of the snail Thiara tuberculata from a freshwater stream at Visakhapatnam, Andhra Pradesh	Madhavi, R; Umadevi, K; Swarnakumari, VGM	CURRENT SCIENCE	1997		no		not elected
PubMed	Community structure of metazoan parasites from Pimelodus blochii in two rivers of the Western Brazilian Amazon: same seasonal traits, but different anthropogenic impacts	Negreiros LP, Pereira FB, Tavares-Dias M, Tavares LER.	Parasitol Res	2018	10.1007/s00436-018-6082-5	no		not elected
WOS	Community structure of metazoan parasites from Pimelodus blochii in two rivers of the Western Brazilian Amazon: same seasonal traits, but different anthropogenic impacts	Negreiros, LP; Pereira, FB; Tavares-Dias, M; Tavares, LER	PARASITOLOGY RESEARCH	2018	10.1007/s00436-018-6082-5	yes
WOS	Community structure of metazoan parasites in Hemibrycon surinamensis (Characidae) from the Matapi River in the State of Amapa, Brazil	Sousa, BO; Oliveira, MSB; Tavares-Dias, M	ANAIS DA ACADEMIA BRASILEIRA DE CIENCIAS	2019	10.1590/0001-3765201920180393	yes
PubMed	Community structure of metazoan parasites in Hemibrycon surinamensis (Characidae) from the Matapi River in the State of Amapá, Brazil	Sousa BO, Oliveira MSB, Marcos TD.	An Acad Bras Cienc	2019	10.1590/0001-3765201920180393	no		not elected
WOS	Community Structure of the Parasites of the Endemic Chocolate Chub Squalius carinus Ozulug & Freyhof, 2011 (Cyprinidae) from Isikli Lake, Civril, Turkey	Soylu, E; Uzmanoglu, S; Colak, SO; Soylul, MP	ACTA ZOOLOGICA BULGARICA	2017		no		not elected
WOS	Comparative fish parasite diversity in two freshwater lakes of Kashmir in relation to ecological factors in different seasons	Chishti, MZ; Ahmed, F; Bakshi, S	PROCEEDINGS OF THE 10TH INTERNATIONAL CONGRESS OF PARASITOLOGY-ICOPA X: SYMPOSIA, WORKSHOPS AND CONTRIBUTED PAPERS	2002		no		not elected
WOS	COMPARATIVE MORPHOLOGY OF THE 1ST-STAGE LARVAE OF 2 SPECIES OF PHILOMETRA (NEMATODA, PHILOMETRIDAE) AND ONE SPECIES OF CAMALLANUS (NEMATODA, CAMALLANIDAE) FROM LAKE ERIE FISHES	KELLY, R; CRITES, JL; MERGO, JC	OHIO JOURNAL OF SCIENCE	1989		no		not elected
WOS	COMPARATIVE PARASITISM OF THE FISH PLAGIOSCION SOUAMOSISSIMUS IN NATIVE AND INVADED RIVER BASINS	Lacerda, ACF; Takemoto, RM; Tavares-Dias, M; Poulin, R; Pavanelli, GC	JOURNAL OF PARASITOLOGY	2012	10.1645/GE-2882.1	yes
PubMed	Comparative parasitism of the fish Plagioscion squamosissimus in native and invaded river basins	Lacerda AC, Takemoto RM, Tavares-Dias M, Poulin R, Pavanelli GC.	J Parasitol	2012	10.1645/GE-2882.1	no		not elected
Embase	Comparative parasitism of the fish plagioscion squamosissimus in native and invaded river basins	Lacerda A.C.F., Takemoto R.M., Tavares-Dias M., Poulin R., Pavanelli G.C.	Journal of Parasitology (2012) 98:4 (713-717). Date of Publication: August 2012	2012	10.1645/GE-2882.1	yes
PubMed	Comparative Risk of Liver and Intestinal Fluke Infection from Either Wild-Caught or Cultured Fish in Vietnam	Phan TV, Bui NT, Nguyen VH, Murrell D.	Vector Borne Zoonotic Dis	2016	10.1089/vbz.2016.1997	no		not elected
Embase	Comparative Risk of Liver and Intestinal Fluke Infection from Either Wild-Caught or Cultured Fish in Vietnam	Phan T.V., Bui N.T., Nguyen V.H., Murrell D.	Vector-Borne and Zoonotic Diseases (2016) 16:12 (790-796). Date of Publication: 2016	2016	10.1089/vbz.2016.1997	yes
WOS	Comparative Risk of Liver and Intestinal Fluke Infection from Either Wild-Caught or Cultured Fish in Vietnam	Phan, TV; Bui, NT; Nguyen, VH; Murrell, D	VECTOR-BORNE AND ZOONOTIC DISEASES	2016	10.1089/vbz.2016.1997	yes
WOS	Comparative study of X-ray computerised tomography and conventional X-ray methods in diagnosis of swimbladder infection in eels caused by Anguillicola crassus	Szekely, C; Molnar, K; Muller, T; Szabo, A; Romvari, R; Hancz, C; Bercsenyi, M	DISEASES OF AQUATIC ORGANISMS	2004	10.3354/dao058157	no		not elected
WOS	Comparative study on the accumulation of heavy metals in different organs of tench (Tinca tinca L. 1758) and plerocercoids of its endoparasite Ligula intestinalis	Tekin-Ozan, S; Kir, I	PARASITOLOGY RESEARCH	2005	10.1007/s00436-005-1412-9	no		not elected
PubMed	Compared parasitic infection of Ligula intestinalis (Cestoda: Diphyllobothridae) in Cyprinidae species: Rutilus rubilio and Scardinius erythrophthalmus in two dam reserves in Tunisia	Bahri-Sfar L, Haddaoui N, Bouzid W, Essetti I, Qninba A, Ben Hassine OK.	Parasite	2010	10.1051/parasite/2010173241	no		not elected
WOS	COMPARED PARASITIC INFECTION OF LIGULA INTESTINALIS (CESTODA: DIPHYLLOBOTHRIDAE) IN CYPRINIDAE SPECIES: RUTILUS RUBILIO AND SCARDINIUS ERYTHROPHTHALMUS IN TWO DAM RESERVES IN TUNISIA	Bahri-Sfar, L; Haddaoui, N; Bouzid, W; Essetti, I; Qninba, A; Ben Hassine, OK	PARASITE	2010	10.1051/parasite/2010173241	yes
WOS	Comparison of different biological methods for the assessment of ecotoxicological risks	Fenske, C; Daeschlein, G; Gunther, B; Knauer, A; Rudolph, P; Schwahn, C; Adrian, V; von Woedtke, T; Rossberg, H; Julich, WD; Kramer, A	INTERNATIONAL JOURNAL OF HYGIENE AND ENVIRONMENTAL HEALTH	2006	10.1016/j.ijheh.2005.12.004	no		not elected
WOS	Comparison of gastropod mollusc (Apogastropoda : Hydrobiidae) habitats in two crater lakes in Nicaragua	McCrary, JK; Madsen, H; Gonzalez, L; Luna, I; Lopez, LJ	REVISTA DE BIOLOGIA TROPICAL	2008		no		not elected
WOS	Comparison of Helminth Species and Their Prevalence in Rudd (Scardinius erythrophthalmus L. 1758) in Golbasi Dam Lake and Kocadere Stream in Bursa Province of Turkey	Aydogdu, A; Selver, M; Cirak, VY	TURKISH JOURNAL OF VETERINARY & ANIMAL SCIENCES	2008		no		not elected
PubMed	Comparison of infectivity, metacercarial burden and host mortality induced by Opisthorchis viverrini sensu lato cercariae from Lao PDR compared with Thailand in cyprinid fish, Barbonymus gonionotus	Kopolrat K, Sithithaworn P, Kiatsopit N, Pitaksakulrat O, Tesana S, Andrews RH, Petney TN.	Trans R Soc Trop Med Hyg	2016	10.1093/trstmh/trv102	no		not elected
Embase	Comparison of infectivity, metacercarial burden and host mortality induced by Opisthorchis viverrini sensu lato cercariae from Lao PDR compared with Thailand in cyprinid fish, Barbonymus gonionotus	Kopolrat K., Sithithaworn P., Kiatsopit N., Pitaksakulrat O., Tesana S., Andrews R.H., Petney T.N.	Transactions of the Royal Society of Tropical Medicine and Hygiene (2015) 110:1 (46-54) Article Number: trv102. Date of Publication: 11 Dec 2015	2015	10.1093/trstmh/trv102	yes
WOS	Comparison of infectivity, metacercarial burden and host mortality induced by Opisthorchis viverrini sensu lato cercariae from Lao PDR compared with Thailand in cyprinid fish, Barbonymus gonionotus	Kopolrat, K; Sithithaworn, P; Kiatsopita, N; Pitaksakulrat, O; Tesana, S; Andrews, RH; Petney, TN	TRANSACTIONS OF THE ROYAL SOCIETY OF TROPICAL MEDICINE AND HYGIENE	2016	10.1093/trstmh/trv102	yes
WOS	COMPARISON OF PARASITES OF MUMMICHOGS AND STICKLEBACKS FROM BRACKISH AND FRESH-WATER PONDS ON SABLE ISLAND, NOVA-SCOTIA	MARCOGLIESE, DJ	AMERICAN MIDLAND NATURALIST	1995	10.2307/2426398	no		not elected
WOS	Comparison of the endoparasite fauna of Hoplias malabaricus and Hoplerythrinus unitaeniatus (Erythrinidae), sympatric hosts in the eastern Amazon region (Brazil)	Oliveira, MSB; Correa, LL; Prestes, L; Neves, LR; Brasiliense, ARP; Ferreira, DO; Tavares-Diasto, M	HELMINTHOLOGIA	2018	10.2478/helm-2018-0003	no		not elected
WOS	Comparison of the metal accumulation capacity between the acanthocephalan Pomphorhynchus laevis and larval nematodes of the genus Eustrongylides sp infecting barbel (Barbus barbus)	Nachev, M; Schertzinger, G; Sures, B	PARASITES & VECTORS	2013	10.1186/1756-3305-6-21	no		not elected
WOS	Complete Mitochondrial Genome of Haplorchis taichui and Comparative Analysis with Other Trematodes	Lee, D; Choe, S; Park, H; Jeon, HK; Chai, JY; Sohn, WM; Yong, TS; Min, DY; Rim, HJ; Eom, KS	KOREAN JOURNAL OF PARASITOLOGY	2013	10.3347/kjp.2013.51.6.719	no		not elected
PubMed	Complete mitochondrial genomes and nuclear ribosomal RNA operons of two species of Diplostomum (Platyhelminthes: Trematoda): a molecular resource for taxonomy and molecular epidemiology of important fish pathogens	Brabec J, Kostadinova A, Scholz T, Littlewood DT.	Parasit Vectors	2015	10.1186/s13071-015-0949-4	no		not elected
WOS	Complete mitochondrial genomes and nuclear ribosomal RNA operons of two species of Diplostomum (Platyhelminthes: Trematoda): a molecular resource for taxonomy and molecular epidemiology of important fish pathogens	Brabec, J; Kostadinova, A; Scholz, T; Littlewood, DTJ	PARASITES & VECTORS	2015	10.1186/s13071-015-0949-4	yes
WOS	Complex insight on microanatomy of larval human broad tapeworm Dibothriocephalus latus (Cestoda: Diphyllobothriidea)	Barcak, D; Yoneva, A; Sehadova, H; Oros, M; Gustinelli, A; Kuchta, R	PARASITES & VECTORS	2019	10.1186/s13071-019-3664-8	no		not elected
PubMed	Complex interaction between proliferative kidney disease, water temperature and concurrent nematode infection in brown trout	Schmidt-Posthaus H, Steiner P, Müller B, Casanova-Nakayama A.	Dis Aquat Organ	2013	10.3354/dao02580	no		not elected
WOS	Complex interaction between proliferative kidney disease, water temperature and concurrent nematode infection in brown trout	Schmidt-Posthaus, H; Steiner, P; Muller, B; Casanova-Nakayama, A	DISEASES OF AQUATIC ORGANISMS	2013	10.3354/dao02580	yes
WOS	Composition and structure of parasite communities in white bream Blicca bjoerkna from Lake Buyuk Akgol, Sakarya-Turkey	Altan, A; Soylu, E	SU URUNLERI DERGISI	2018	10.12714/egejfas.2018.35.2.14	no		not elected
WOS	Composition and structure of the parasite faunas of cod, Gadus morhua L. (Teleostei: Gadidae), in the North East Atlantic	Perdiguero-Alonso, D; Montero, FE; Raga, JA; Kostadinova, A	PARASITES & VECTORS	2008	10.1186/1756-3305-1-23	no		not elected
PubMed	Composition and structure of the parasitic fauna of Hypostomus spp. (Loricariidae: Hypostominae) from a Neotropical river in Brazil	de Fátima Cracco A, Lehun AL, Takemoto RM.	Parasitol Res	2022	10.1007/s00436-022-07551-2	no		not elected
Embase	Composition and structure of the parasitic fauna of Hypostomus spp. (Loricariidae: Hypostominae) from a Neotropical river in Brazil	de Fátima Cracco A., Lehun A.L., Takemoto R.M.	Parasitology Research (2022) 121:8 (2253-2262). Date of Publication: 1 Aug 2022	2022	10.1007/s00436-022-07551-2	yes
WOS	Composition and structure of the parasitic fauna of Hypostomus spp. (Loricariidae: Hypostominae) from a Neotropical river in Brazil	Cracco, AD; Lehun, AL; Takemoto, RM	PARASITOLOGY RESEARCH	2022	10.1007/s00436-022-07551-2	yes
WOS	Composition of leucocytes of the head kidney of the crucian carp (Carassius auratus gibelio, Cypriniformes: Cyprinidae) as affected by invasion of cestode Digramma interrupta (Cestoda; Pseudophyllidea)	Kutyrev, IA; Pronin, NM; Dugarov, ZN	BIOLOGY BULLETIN	2011	10.1134/S1062359011060069	yes
PubMed	Composition of leucocytes of the head kidney of the crucian carp Carassius auratus gibelio (Cypriniformes: Cyprinidae) as affected by invasion of cestode Digramma interrupta (Cestoda; Pseudophyllidea)	Kutyrev IA, Pronin NM, Dugarov ZhN.	Izv Akad Nauk Ser Biol	2011		no		not elected
WOS	COMPOSITION, DISTRIBUTION AND BIOMASS OF MEIOBENTHOS IN THE OOSTERSCHELDE ESTUARY (SW NETHERLANDS)	SMOL, N; WILLEMS, KA; GOVAERE, JCR; SANDEE, AJJ	HYDROBIOLOGIA	1994		no		not elected
WOS	Concentrations of selected heavy metals in Ligula intestinalis L., 1758 plerocercoids (Cestoda) compared to it host's (Tinca tinca L., 1758) organs from Beysehir Lake (Turkey)	Tekin-Ozan, S; Barlas, M	HELMINTHOLOGIA	2008	10.2478/s11687-008-0014-3	no		not elected
WOS	Concentrations of some heavy metals in tench (Tinca tinca L., 1758), its endoparasite (Ligula intestinalis L., 1758), sediment and water in Beysehir Lake, Turkey	Tekin-Ozan, S; Kir, I	POLISH JOURNAL OF ENVIRONMENTAL STUDIES	2008		no		not elected
WOS	CONDITION FACTOR AND ECOLOGY OF ENDOHELMINTHS IN Metynnis lippincottianus FROM THE CURIAU RIVER, IN EASTERN AMAZON (BRAZIL)	Carvalho, A; Ferreira, RL; Araujo, P; Tavares-Dias, M; Matos, E; Videira, M	BOLETIM DO INSTITUTO DE PESCA	2020	10.20950/1678-2305.2020.46.2.559	no		not elected
WOS	Confirmation of Gnathostoma binucleatum Almeyda-Artigas, 1991, advanced third-stage larvae in Tres Palos Lagoon, Mexico, by morphological and molecular data	Martiez-Salazar, EA; Leo-Regagnon, V	JOURNAL OF PARASITOLOGY	2005	10.1645/GE-462R.1	no		not elected
WOS	Confirmation of the hosts involved in the life cycle of an acanthocephalan parasite of Anguilla anguilla (L.) from Lake Piediluco and its effect on the reproductive potential of its amphipod intermediate host	Dezfuli, BS; Lui, A; Squerzanti, S; Lorenzoni, M; Shinn, AP	PARASITOLOGY RESEARCH	2012	10.1007/s00436-011-2739-z	no		not elected
WOS	Conflicts with fisheries and intentional killing of freshwater dolphins (Cetacea: Odontoceti) in the Western Brazilian Amazon	Loch, C; Marmontel, M; Simoes-Lopes, PC	BIODIVERSITY AND CONSERVATION	2009	10.1007/s10531-009-9693-4	no		not elected
WOS	Conservation Studies on Groundwaters' Pollution: Challenges and Perspectives for Stygofauna Communities	Manenti, R; Piazza, B; Zhao, YH; Schioppa, EP; Lunghi, E	SUSTAINABILITY	2021	10.3390/su13137030	no		not elected
WOS	Consistency of host responses to parasitic infection in the three-spined stickleback fish infected by the diphyllobothriidean cestode Schistocephalus solidus	Heins, DC; Barry, KA; Petrauskas, LA	BIOLOGICAL JOURNAL OF THE LINNEAN SOCIETY	2014	10.1111/bij.12392	no		not elected
WOS	Consumption and prey size selection of the nematode Caenorhabditis elegans by different juvenile stages of freshwater fish	Weber, S; Traunspurger, W	NEMATOLOGY	2014	10.1163/15685411-00002793	no		not elected
WOS	Contamination of Opisthorchis viverrini and Haplorchis taichui metacercariae in fermented fish products in northeastern Thailand markets	Onsurathum, S; Pinlaor, P; Charoensuk, L; Haonon, O; Chaidee, A; Intuyod, K; Laummaunwai, P; Boonmars, T; Kaewkes, W; Pinlaor, S	FOOD CONTROL	2016	10.1016/j.foodcont.2015.06.020	no		not elected
WOS	Contamination, parasitism and condition of Anguilla anguilla in three Italian stocks	Quadroni, S; Galassi, S; Capoccioni, F; Ciccotti, E; Grandi, G; De Leo, GA; Bettinetti, R	ECOTOXICOLOGY	2013	10.1007/s10646-012-1006-0	no		not elected
WOS	Contracaecum larvae: morphological and morphometric retrospective analysis, biogeography and zoonotic risk in the amazon	Pinheiro, RHD; Furtado, AP; dos Santos, JN; Giese, EG	REVISTA BRASILEIRA DE PARASITOLOGIA VETERINARIA	2019	10.1590/S1984-29612019002	no		not elected
WOS	Contracaecum nematode parasites in hillstream loaches of the Western Ghats, India	Verma, CR; Kumkar, P; Khare, T; Pise, M; Kalous, L; Dahanukar, N	JOURNAL OF FISH DISEASES	2022	10.1111/jfd.13711	no		not elected
WOS	Contracaecum sp infection in Hophas malabaricus (moncholo) from rivers and marshes of Colombia	Olivero-Verbel, J; Baldiris-Avila, R; Guette-Fernandez, J; Benavides-Alvarez, A; Mercado-Camargo, J; Arroyo-Salgado, B	VETERINARY PARASITOLOGY	2006	10.1016/j.vetpar.2006.03.014	no		not elected
WOS	Contracaecum sp parasitizing Acestrorhynchus lacustris as a bioindicator for metal pollution in the Batalha River, southeast Brazil	Leite, LAR; Pedro, NHO; de Azevedo, RK; Kinoshita, A; Gennari, RF; Watanabe, S; Abdallah, VD	SCIENCE OF THE TOTAL ENVIRONMENT	2017	10.1016/j.scitotenv.2016.09.132	no		not elected
PubMed	Contracaecum sp. infection in Hoplias malabaricus (moncholo) from rivers and marshes of Colombia	Olivero-Verbel J, Baldiris-Avila R, Güette-Fernández J, Benavides-Alvarez A, Mercado-Camargo J, Arroyo-Salgado B.	Vet Parasitol	2006	10.1016/j.vetpar.2006.03.014	no		not elected
Embase	Contracaecum sp. infection in Hoplias malabaricus (moncholo) from rivers and marshes of Colombia	Olivero-Verbel J., Baldiris-Ávila R., Güette-Fernández J., Benavides-Alvarez A., Mercado-Camargo J., Arroyo-Salgado B.	Veterinary Parasitology (2006) 140:1-2 (90-97). Date of Publication: 31 Aug 2006	2006	10.1016/j.vetpar.2006.03.014	yes
PubMed	Contracaecum sp. parasitizing Acestrorhynchus lacustris as a bioindicator for metal pollution in the Batalha River, southeast Brazil	Leite LAR, Pedro NHO, Azevedo RK, Kinoshita A, Gennari RF, Watanabe S, Abdallah VD.	Sci Total Environ	2017	10.1016/j.scitotenv.2016.09.132	no		not elected
Embase	Contracaecum sp. parasitizing Acestrorhynchus lacustris as a bioindicator for metal pollution in the Batalha River, southeast Brazil	Leite L.A.R., Pedro N.H.O., Azevedo R.K.D., Kinoshita A., Gennari R.F., Watanabe S., Abdallah V.D.	Science of the Total Environment (2017) 575 (836-840). Date of Publication: 1 Jan 2017	2017	10.1016/j.scitotenv.2016.09.132	yes
WOS	Contracaecum spp. (NEMATODA: ANISAKIDAE) AND Eustrongylides spp. (NEMATODA: DIOCTOPHYMATIDAE) NEMATODE LARVAE WITH ZOONOTIC POTENCIAL FOUND IN TWO FISH SPECIES FROM TRAMANDAI RIVER BASIN, SOUTHERN BRAZIL	Lima, F; Pozza, A; Lehmann, P	BOLETIM DO INSTITUTO DE PESCA	2019	10.20950/1678-2305.2019.45.3.495	no		not elected
WOS	Contrasting Host-Parasite Population Structure: Morphology and Mitogenomics of a Parasitic Flatworm on Pelagic Deepwater Cichlid Fishes from Lake Tanganyika	Kmentova, N; Hahn, C; Koblmuller, S; Zimmermann, H; Vorel, J; Artois, T; Gelnar, M; Vanhove, MPM	BIOLOGY-BASEL	2021	10.3390/biology10080797	no		not elected
WOS	Contrasting parasite communities among allopatric colour morphs of the Lake Tanganyika cichlid Tropheus	Raeymaekers, JAM; Hablutzel, PI; Gregoir, AF; Bamps, J; Roose, AK; Vanhove, MPM; Van Steenberge, M; Pariselle, A; Huyse, T; Snoeks, J; Volckaert, FAM	BMC EVOLUTIONARY BIOLOGY	2013	10.1186/1471-2148-13-41	no		not elected
PubMed	Control of freshwater fish parasites: a Southeast Asian perspective	Tonguthai K.	Int J Parasitol	1997	10.1016/s0020-7519(97)00116-1	no		not elected
WOS	Control of freshwater fish parasites: a Southeast Asian perspective	Tonguthai, K	INTERNATIONAL JOURNAL FOR PARASITOLOGY	1997	10.1016/S0020-7519(97)00116-1	yes
WOS	Control of predacious Flatworms Macrostomum sp in culturing juvenile freshwater mussels	Zimmerman, LL; Neves, RJ; Smith, DG	NORTH AMERICAN JOURNAL OF AQUACULTURE	2003	10.1577/1548-8454(2003)065<0028:COPFMS>2.0.CO;2	no		not elected
WOS	Copepods and fishes in the Brazilian Amazon	Thatcher, VE	JOURNAL OF MARINE SYSTEMS	1998	10.1016/S0924-7963(97)00043-2	no		not elected
WOS	CORMORANT (PHALACROCORAX-CARBO [L]) POPULATIONS AND PATTERNS OF ABUNDANCE AT BREEDING AND FEEDING SITES IN NORTHERN-IRELAND, WITH PARTICULAR REFERENCE TO LOUGH-NEAGH	WARKE, GMA; DAY, KR; GREER, JE; DAVIDSON, RD	HYDROBIOLOGIA	1994	10.1007/BF00027844	no		not elected
PubMed	Correction to: Biomonitoring of heavy metals using Contracaecum quadripapillatum (Nematoda) in comparison to its fish host, Lates niloticus, from the Nile River, Egypt	Thabit H.	Environ Monit Assess	2023	10.1007/s10661-023-11415-2	no		not elected
WOS	Correlations between pathological changes and chemical contamination in American eels, Anguilla rostrata, from the St. Lawrence River	Couillard, CM; Hodson, PV; Castonguay, M	CANADIAN JOURNAL OF FISHERIES AND AQUATIC SCIENCES	1997	10.1139/cjfas-54-8-1916	no		not elected
PubMed	Cost comparison of rapid questionnaire screening for individuals at risk of clonorchiasis in low- and high-prevalence communities in northern Vietnam	Yajima A, Cong DT, Trung DD, Cam TD, Montresor A.	Trans R Soc Trop Med Hyg	2009	10.1016/j.trstmh.2009.01.007	no		not elected
WOS	Cost comparison of rapid questionnaire screening for individuals at risk of clonorchiasis in low- and high-prevalence communities in northern Vietnam	Yajima, A; Cong, DT; Do Trung, D; Thach, DTC; Montresor, A	TRANSACTIONS OF THE ROYAL SOCIETY OF TROPICAL MEDICINE AND HYGIENE	2009	10.1016/j.trstmh.2009.01.007	yes
WOS	Crab-fishing by chimpanzees in the Nimba Mountains, Guinea	Koops, K; Wrangham, RW; Cumberlidge, N; Fitzgerald, MA; van Leeuwen, KL; Rothman, JM; Matsuzawa, T	JOURNAL OF HUMAN EVOLUTION	2019	10.1016/j.jhevol.2019.05.002	no		not elected
WOS	Cradle or plague pit? Illuminated cages increase the transmission risk of parasites from copepods to coregonids	Sichrowsky, U; Schabetsberger, R; Gassner, H; Kaiser, R; Boufana, B; Psenner, R	AQUACULTURE	2013	10.1016/j.aquaculture.2013.01.031	no		not elected
WOS	CREPIDOBOTHRIUM-EIRASI N-SP (CESTODA, PROTEOCEPHALIDAE), A PARASITE OF THE SILUROID FISH PHRACTOCEPHALUS-HEMIOLIOPTERUS (SCHNEIDER, 1801) (PISCES, PIMELODIDAE) FROM THE BRAZILIAN AMAZON	REGO, AA; DECHAMBRIER, A	REVUE SUISSE DE ZOOLOGIE	1995		no		not elected
WOS	Creptotrema agonostomi n. sp. (Trematoda : Allocreadiidae) from the intestine of freshwater fish of Mexico	Salgado-Maldonado, G; Cabanas-Carranza, G; Caspeta-Mandujano, JM	JOURNAL OF PARASITOLOGY	1998	10.2307/3284506	yes
PubMed	Creptotrema agonostomi n. sp. (Trematoda: Allocreadiidae) from the intestine of freshwater fish of México	Salgado-Maldonado G, Cabañas-Carranza G, Caspeta-Mandujano JM.	J Parasitol	1998		no		not elected
WOS	Critical windows of disease risk: amphibian pathology driven by developmental changes in host resistance and tolerance	Johnson, PTJ; Kellermanns, E; Bowerman, J	FUNCTIONAL ECOLOGY	2011	10.1111/j.1365-2435.2010.01830.x	no		not elected
PubMed	Crossing barriers of zoogeographical regions: Molecular evidence of vicariance of the only cestode parasite of loaches (Cobitidae) in the Indomalayan region, Paracaryophyllaeus lepidocephali (Cestoda: Caryophyllidea), and its redescription	Biswas R, Oros M, Barčák D, Scholz T, Ash A.	Parasitol Int	2021	10.1016/j.parint.2021.102309	no		not elected
WOS	Crossing barriers of zoogeographical regions: Molecular evidence of vicariance of the only cestode parasite of loaches (Cobitidae) in the Indomalayan region, Paracaryophyllaeus lepidocephali (Cestoda: Caryophyllidea), and its redescription	Biswas, R; Oros, M; Barcak, D; Scholz, T; Ash, A	PARASITOLOGY INTERNATIONAL	2021	10.1016/j.parint.2021.102309	yes
WOS	Cryptosporidium in fish: Implications for aquaculture and beyond	Golomazou, E; Malandrakis, EE; Panagiotaki, P; Karanis, P	WATER RESEARCH	2021	10.1016/j.watres.2021.117357	no		not elected
WOS	Cucullanus egyptae sp. nov. (Nematoda, Cucullanidae) infecting the European eel Anguilla anguilla in Egypt. Morphological and molecular phylogenetic studies	Abdel-Ghaffar, F; Bashtar, AR; Abdel-Gaber, R; Morsy, K; Mehlhorn, H; Al Quraishy, S; Mohammed, S	PARASITOLOGY RESEARCH	2014	10.1007/s00436-014-4016-4	no		not elected
WOS	Cucullanus marajoara n. sp (Nematoda: Cucullanida), a parasite of Colomesus psittacus (Osteichthyes: Tetraodontiformes) in the Marajo, Brazil	Pinheiro, RHD; Santana, RLS; Monks, S; dos Santos, JN; Giese, EG	REVISTA BRASILEIRA DE PARASITOLOGIA VETERINARIA	2018	10.1590/S1984-296120180072	no		not elected
WOS	Cucullanus mexicanus sp n. (Nematoda : Cucullanidae) from the intestine of the freshwater catfish Rhamdia guatemalensis (Pimelodidae) in Mexico	Caspeta-Mandujano, JM; Moravec, F; Aguilar-Aguilar, R	HELMINTHOLOGIA	2000		no		not elected
WOS	Cucullanus oceaniensis sp n. (Nematoda : Cucullanidae) from Pacific eels (Anguilla spp.)	Moravec, F; Sasal, P; Wurtz, J; Taraschewski, H	FOLIA PARASITOLOGICA	2005	10.14411/fp.2005.047	no		not elected
WOS	Cucullanus pinnai pinnai and C. pinnai pterodorasi (Nematoda Cucullanidae): what does the integrative taxonomy tell us about these species and subspecies classification?	Ailan-Choke, LG; Davies, D; Malta, LS; Couto, JV; Tavares, LER; Luque, JL; Pereira, FB	PARASITOLOGY RESEARCH	2023	10.1007/s00436-022-07758-3	no		not elected
PubMed	Culturomics revealed the bacterial constituents of the microbiota of a 10-year-old laboratory culture of planarian species S. mediterranea	Kangale LJ, Raoult D, Fournier PE, Ghigo E.	Sci Rep	2021	10.1038/s41598-021-03719-5	no		not elected
WOS	Culturomics revealed the bacterial constituents of the microbiota of a 10-year-old laboratory culture of planarian species S. mediterranea	Kangale, LJ; Raoult, D; Fournier, PE; Ghigo, E	SCIENTIFIC REPORTS	2021	10.1038/s41598-021-03719-5	yes
WOS	Culuwiya cichlidorum n. sp (Digenea : Haploporidae) from the black-belt cichlid Vieja maculicauda (Pisces : Cichlidae) from Nicaragua	Aguirre-Macedo, ML; Scholz, T	JOURNAL OF PARASITOLOGY	2005	10.1645/GE-3490.1	no		not elected
PubMed	Cumulative effects of municipal effluent and parasite infection in yellow perch: A field study using high-throughput RNA-sequencing	Lacaze É, Gendron AD, Miller JL, Colson TL, Sherry JP, Giraudo M, Marcogliese DJ, Houde M.	Sci Total Environ	2019	10.1016/j.scitotenv.2019.02.155	no		not elected
Embase	Cumulative effects of municipal effluent and parasite infection in yellow perch: A field study using high-throughput RNA-sequencing	Lacaze É., Gendron A.D., Miller J.L., Colson T.-L.L., Sherry J.P., Giraudo M., Marcogliese D.J., Houde M.	Science of the Total Environment (2019) 665 (797-809). Date of Publication: 15 May 2019	2019	10.1016/j.scitotenv.2019.02.155	yes
WOS	Cumulative effects of municipal effluent and parasite infection in yellow perch: A field study using high-throughput RNA-sequencing	Lacaze, E; Gendron, AD; Miller, JL; Colson, TLL; Sherry, JP; Giraudo, M; Marcogliese, DJ; Houde, M	SCIENCE OF THE TOTAL ENVIRONMENT	2019	10.1016/j.scitotenv.2019.02.155	yes
WOS	Cumulative effects of natural and anthropogenic stress on immune function and disease resistance in juvenile chinook salmon	Jacobson, KC; Arkoosh, MR; Kagley, AN; Clemons, ER; Collier, TK; Casillas, E	JOURNAL OF AQUATIC ANIMAL HEALTH	2003	10.1577/1548-8667(2003)015<0001:CEONAA>2.0.CO;2	no		not elected
WOS	Current Knowledge of Small Flukes (Digenea: Heterophyidae) from South America	Santos, CP; Borges, JN	KOREAN JOURNAL OF PARASITOLOGY	2020	10.3347/kjp.2020.58.4.373	no		not elected
PubMed	Current situation of human diphyllobothriasis in Europe	Dupouy-Camet J, Peduzzi R.	Euro Surveill	2004	10.2807/esm.09.05.00467-en	no		not elected
PubMed	Current situation of human diphyllobothriasis in Europe	Dupouy-Camet J, Peduzzi R.	Euro Surveill	2004		yes
Embase	Current status and progress in the omics of Clonorchis sinensis	Wang N., Zhang Z., Huang L., Chen T., Yu X., Huang Y.	Molecular and Biochemical Parasitology (2023) 255 Article Number: 111573. Date of Publication: 1 Sep 2023	2023	10.1016/j.molbiopara.2023.111573	no		not elected
PubMed	Current status of Clonorchis sinensis and clonorchiasis in Korea: epidemiological perspectives integrating the data from human and intermediate hosts	Yoo WG, Sohn WM, Na BK.	Parasitology	2022	10.1017/S0031182022000798	no		not elected
Embase	Current status of Clonorchis sinensis and clonorchiasis in Korea: epidemiological perspectives integrating the data from human and intermediate hosts	Yoo W.G., Sohn W.-M., Na B.-K.	Parasitology (2022) 149:10 (1296-1305). Date of Publication: 14 Sep 2022	2022	10.1017/S0031182022000798	yes
WOS	Current status of Clonorchis sinensis and clonorchiasis in Korea: epidemiological perspectives integrating the data from human and intermediate hosts	Yoo, WG; Sohn, WM; Na, BK	PARASITOLOGY	2022	10.1017/S0031182022000798	yes
PubMed	Current status of fish-borne zoonotic trematode infections in Gia Vien district, Ninh Binh province, Vietnam	Hung NM, Dung do T, Lan Anh NT, Van PT, Thanh BN, Van Ha N, Van Hien H, Canh le X.	Parasit Vectors	2015	10.1186/s13071-015-0643-6	no		not elected
WOS	Current status of fish-borne zoonotic trematode infections in Gia Vien district, Ninh Binh province, Vietnam	Hung, NM; Dung, TD; Anh, NTL; Van, PT; Thanh, BN; Ha, NV; Hien, HV; Canh, LX	PARASITES & VECTORS	2015	10.1186/s13071-015-0643-6	yes
PubMed	Current status of human liver fluke infections in the Greater Mekong Subregion	Sripa B, Suwannatrai AT, Sayasone S, Do DT, Khieu V, Yang Y.	Acta Trop	2021	10.1016/j.actatropica.2021.106133	no		not elected
Embase	Current status of human liver fluke infections in the Greater Mekong Subregion	Sripa B., Suwannatrai A.T., Sayasone S., Do D.T., Khieu V., Yang Y.	Acta Tropica (2021) 224 Article Number: 106133. Date of Publication: 1 Dec 2021	2021	10.1016/j.actatropica.2021.106133	yes
WOS	Current status of human liver fluke infections in the Greater Mekong Subregion	Sripa, B; Suwanntrai, AT; Sayasone, S; Do, DT; Khieu, V; Yang, YC	ACTA TROPICA	2021	10.1016/j.actatropica.2021.106133	yes
WOS	Cyclopoids feed selectively on free-living stages of parasites	Mironova, E; Gopko, M; Pasternak, A; Mikheev, V; Taskinen, J	FRESHWATER BIOLOGY	2020	10.1111/fwb.13512	no		not elected
WOS	Cyst Stages of Gordiids (Nematomorpha) and Other Eukaryotic Parasites from the Inanga, Galaxias maculatus (Osmeriformes: Galaxiidae), in the Lingue River, Southern Chile	Torres, P; Leyan, V; Lamilla, J	COMPARATIVE PARASITOLOGY	2017	10.1654/1525-2647-84.1.72	no		not elected
WOS	Dactylogyridae (Monogenoidea, Polyonchoinea) from the gills of Auchenipterus nuchalis (Siluriformes, Auchenipteridae) from the Tocantins River, Brazil	Cohen, SC; Justo, MCN; Gen, DVS; Boeger, WA	PARASITE	2020	10.1051/parasite/2020002	no		not elected
WOS	Dactylogyridae 2022: a meta-analysis of phylogenetic studies and generic diagnoses of parasitic flatworms using published genetic and morphological data	Kmentova, N; Cruz-Laufer, AJ; Pariselle, A; Smeets, K; Artois, T; Vanhove, MPM	INTERNATIONAL JOURNAL FOR PARASITOLOGY	2022	10.1016/j.ijpara.2022.01.003	no		not elected
WOS	Dactylogyrids (Platyhelminthes, Monogenoidea) from the gills of Hoplias malabaricus (Characiformes: Erythrinidae) from coastal rivers of the Oriental Amazon Basin: species of Urocleidoides and Constrictoanchoratus n. gen.	Ferreira, KDC; Rodrigues, ARO; Cunha, JM; Domingues, MV	JOURNAL OF HELMINTHOLOGY	2018	10.1017/S0022149X17000384	no		not elected
PubMed	Dadaytrema oxycephala (Digenea: Cladorchiidae) in definitive host Pimelodus blochii (Pisces: Pimelodidae), with morphological and geographic distribution data in fishes from the South America	Negreiros LP, Pereira FB, Tavares-Dias M.	J Parasit Dis	2020	10.1007/s12639-019-01161-z	no		not elected
WOS	Dam Influences on Liver Fluke Transmission: Fish Infection and Human Fish Consumption Behavior	Ong, XY; Wang, YC; Sithithaworn, P; Grundy-Warr, C; Pitaksakulrat, O	ANNALS OF THE AMERICAN ASSOCIATION OF GEOGRAPHERS	2016		no		not elected
PubMed	Damselflies (Zygoptera) as paratenic hosts for Serpinema trispinosum and its report from turtle hosts from Oklahoma, USA	Wiles CM, Bolek MG.	Folia Parasitol (Praha)	2015	10.14411/fp.2015.019	no		not elected
WOS	Damselflies (Zygoptera) as paratenic hosts for Serpinema trispinosum and its report from turtle hosts from Oklahoma, USA	Wiles, CM; Bolek, MG	FOLIA PARASITOLOGICA	2015		yes
WOS	Data from monogenean and endohelminth communities in twospot livebearer Pseudoxiphophorus bimaculatus (Teleostei: Poeciliidae) populations in a neotropical river	Salgado-Maldonado, G; Caspeta-Mandujano, JM; Mendoza-Franco, EF; Rubio-Godoy, M; Garcia-Vazquez, A; Mercado-Silva, N; Guzman-Valdivieso, I; Matamoros, W	DATA IN BRIEF	2020	10.1016/j.dib.2020.106180	no		not elected
PubMed	Dataset on the diversity of helminth parasites of freshwater fish in the headwaters of the Coatzacoalcos river, in Oaxaca, Mexico	Salgado-Maldonado G, Caspeta-Mandujano JM, Martínez-Ramírez E, Montoya-Mendoza J, Mendoza-Franco EF.	Data Brief	2020	10.1016/j.dib.2020.106191	no		not elected
WOS	Dataset on the diversity of helminth parasites of freshwater fish in the headwaters of the Coatzacoalcos river, in Oaxaca, Mexico	Salgado-Maldonado, G; Caspeta-Mandujano, JM; Martinez-Ramirez, E; Montoya-Mendoza, J; Mendoza-Franco, EF	DATA IN BRIEF	2020	10.1016/j.dib.2020.106191	yes
WOS	De novo developed microsatellite markers in gill parasites of the genus Dactylogyrus (Monogenea): Revealing the phylogeographic pattern of population structure in the generalist parasite Dactylogyrus vistulae	Benovics, M; Gettova, L; Simkova, A	ECOLOGY AND EVOLUTION	2021	10.1002/ece3.8230	no		not elected
WOS	Dead and alive parasites: sexual ornaments signal resistance in the male fish, Rutilus rutilus	Taskinen, J; Kortet, R	EVOLUTIONARY ECOLOGY RESEARCH	2002		no		not elected
PubMed	Decay of similarity with host phylogenetic distance in parasite faunas	Poulin R.	Parasitology	2010	10.1017/S0031182009991491	no		not elected
WOS	Decay of similarity with host phylogenetic distance in parasite faunas	Poulin, R	PARASITOLOGY	2010	10.1017/S0031182009991491	yes
PubMed	Deciphering the developmental cycle of the nematode Synhimantus brevicaudatus (Dujardin, 1845) parasitizing Grollatores birds and freshwater fish	Mozgovoĭ AA, Popova TI, Semenova MK.	Dokl Akad Nauk SSSR	1965		no		not elected
PubMed	Decline of a sylvatic focus of Schistosoma mansoni in Guadeloupe (French West Indies) following the competitive displacement of the snail host Biomphalaria glabrata by Ampullaria glauca	Pointier JP, Théron A, Imbert-Establet D.	Oecologia	1988	10.1007/BF00378811	no		not elected
WOS	Decrease of Metagonimus yokogawai Endemicity along the Tamjin River Basin	Lee, JJ; Kim, HJ; Kim, MJ; Lee, JWY; Jung, BK; Lee, JY; Shin, EH; Kim, JL; Chai, JY	KOREAN JOURNAL OF PARASITOLOGY	2008	10.3347/kjp.2008.46.4.289	no		not elected
PubMed	Demonstration of Metagonimus yokogawai metacercariae from Plecoglossus altivelis in river Ahnseong, Kyungpook province, Korea	Suh JW, Choi DW.	Kisaengchunghak Chapchi	1979	10.3347/kjp.1979.17.1.45	no		not elected
PubMed	Demonstration of the second intermediate hosts of Clinostomum complanatum in Korea	Chung DI, Kong HH, Moon CH.	Korean J Parasitol	1995	10.3347/kjp.1995.33.4.305	no		not elected
WOS	Dentiphilometra monopteri n. gen., n. sp (Nematoda : Philometridae) from the abdominal cavity of the ricefield eel Monopterus albus in China	Moravec, F; Wang, GT	JOURNAL OF PARASITOLOGY	2002	10.1645/0022-3395(2002)088[0961:DMNGNS]2.0.CO;2	no		not elected
WOS	Dentirumai philippinensis n. gen., n. sp (Nematoda: Philometridae), a new tissue-infecting philometrid nematode from the loach goby Rhyacichthys aspro (Valenciennes) (Rhyacichthyidae) in the Philippines	Quiazon, KMA; Moravec, F	JOURNAL OF HELMINTHOLOGY	2013	10.1017/S0022149X11000836	no		not elected
WOS	Description and genetic characterisation of Hysterothylacium (Nematoda: Raphidascarididae) larvae parasitic in Australian marine fishes	Shamsi, S; Gasser, R; Beveridge, I	PARASITOLOGY INTERNATIONAL	2013	10.1016/j.parint.2012.10.001	no		not elected
PubMed	Description and genetic characterization of a new Contracaecum larval type (Nematoda: Anisakidae) from Australia	Shamsi S, Turner A, Wassens S.	J Helminthol	2018	10.1017/S0022149X17000360	no		not elected
WOS	Description and genetic characterization of a new Contracaecum larval type (Nematoda: Anisakidae) from Australia	Shamsi, S; Turner, A; Wassens, S	JOURNAL OF HELMINTHOLOGY	2018	10.1017/S0022149X17000360	yes
WOS	Description of a new species and understanding the genetic diversity of Saccocoelioides Szidat, 1954 (Haploporidae) in Middle America using mitochondrial and nuclear DNA sequences	Andrade-Gomez, L; Sereno-Uribe, AL; Garcia-Varela, M	PARASITOLOGY INTERNATIONAL	2019	10.1016/j.parint.2019.04.005	no		not elected
WOS	Description of a new species of Auriculostoma (Digenea: Allocreadiidae) from Characidium heirmostigmata (Characiformes: Crenuchidae) from Argentina, using morphological and molecular data	Montes, MM; Barneche, J; Croci, Y; Balcazar, D; Almiron, A; Martorelli, S; de Leon, GPP	JOURNAL OF HELMINTHOLOGY	2021	10.1017/S0022149X21000109	no		not elected
WOS	Description of a New Species of Bacciger (Digenea: Gymnophalloidea) Infecting the American Gizzard Shad, Dorosoma cepedianum (Lesueur, 1818), and Molecular Characterization of Cercaria rangiae Wardle, 1983, with Molecular Phylogeny of Related Digenea	Curran, SS; Warren, MB; Bullard, SA	COMPARATIVE PARASITOLOGY	2022		no		not elected
WOS	Description of a new species of Crassicutis Manter, 1936, parasite of Cichlasoma beani Jordan (Osteichthyes : Cichlidae) in Mexico, based on morphology and sequences of the ITS1 and 28S ribosomal RNA genes	de Leon, GPP; Razo-Mendivil, U; Rosas-Valdez, R; Mendoza-Garfias, B; Mejia-Madrid, H	JOURNAL OF PARASITOLOGY	2008	10.1645/GE-1224.1	no		not elected
PubMed	Description of a new species of the genus Camallanus Railliet et Henry, 1915 (Nematoda: Camallanidae) from freshwater fish, Barbus (Puntius) ticto (Günther) from Krishna River, Andhra Pradesh, India	Rajyalakshmi I, Lakshmi CV.	Bol Chil Parasitol	1994		no		not elected
PubMed	Description of a new species, Cryptocotyle lata sp. nov., and discussion of the phylogenetic relationships in Opisthorchioidea	Tatonova YV, Besprozvannykh VV.	Parasitol Int	2019	10.1016/j.parint.2019.101939	no		not elected
WOS	Description of a new species, Cryptocotyle lata sp. nov., and discussion of the phylogenetic relationships in Opisthorchioidea	Tatonova, YV; Besprozvannykh, VV	PARASITOLOGY INTERNATIONAL	2019	10.1016/j.parint.2019.101939	yes
WOS	Description of a New Subfamily Heckmanninae (Monorchiidae (Odhner, 1911) Nicoll, 1915) With a New Genus and Species From a Freshwater Fish of Sindh, Pakistan	Bilqees, FM; Hadi, R; Khan, A; Perveen, S	PAKISTAN JOURNAL OF ZOOLOGY	2012		no		not elected
WOS	Description of Bucephalus anguillae n. sp (Trematoda : Bucephalidae), a parasite of the eel Anguilla anguilla (Anguillidae) from a brackish water lagoon of the Adriatic Sea	Spakulova, M; Macko, JK; Berrilli, F; Dezfuli, BS	JOURNAL OF PARASITOLOGY	2002	10.2307/3285593	no		not elected
WOS	Description of Diegoglossidium maradonai n. g. and n. sp. (Digenea: Alloglossidiidae) through an integrative taxonomy approach, with an amended diagnosis of the family	Montes, MM; Arredondo, NJ; Barneche, JA; Balcazar, D; Cardarella, GR; Martorelli, SR; de Leon, GPP	JOURNAL OF HELMINTHOLOGY	2022	10.1017/S0022149X22000670	no		not elected
WOS	DESCRIPTION OF GYRODACTYLUS MEDIOTORUS N. SP (MONOGENEA: GYRODACTYLIDAE) INFECTING SPOTTAIL SHINER (NOTROPIS HUDSONIUS) FROM THE ST. LAWRENCE RIVER, CANADA	King, SD; Marcogliese, DJ; Forest, JJH; McLaughlin, D; Bentzen, P	JOURNAL OF PARASITOLOGY	2013	10.1645/13-216.1	no		not elected
WOS	Description of Pseudocapillaria (Discocapillaria) trilobularis n. sp. (Capillariidae) and redescription of Heliconema alatum (Majumdar, 1965) (Physalopteridae), two nematodes parasitising synbranchiform fishes in India	Moravec, F; Chaudhary, A; Kashyap, D; Singh, S; Kumar, Y	SYSTEMATIC PARASITOLOGY	2022	10.1007/s11230-022-10053-5	no		not elected
WOS	Description of Rhabdochona (Globochona) rasborae sp n. (Nematoda: Rhabdochonidae) from the freshwater cyprinid fish Rasbora paviana Tirant in southern Thailand	Moravec, F; Kamchoo, K	FOLIA PARASITOLOGICA	2012	10.14411/fp.2012.028	yes
PubMed	Description of Rhabdochona (Globochona) rasborae sp. n. (Nematoda: Rhabdochonidae) from the freshwater cyprinid fish Rasbora paviana Tirant in southern Thailand	Moravec F, Kamchoo K.	Folia Parasitol (Praha)	2012	10.14411/fp.2012.028	no		not elected
PubMed	Description of Tetracotyle wayanadensis n. sp. (Digenea: Strigeidae) metacercaria infecting six species of freshwater fishes from Western Ghats, India	Jithila PJ, Prasadan PK.	J Parasit Dis	2018	10.1007/s12639-018-0988-9	no		not elected
WOS	Description of the first species of Pseudoendorchis (Cestoda: Proteocephalidae) with uniloculate suckers from the pimelodid catfish Megalonema platycephalum, with comments on the taxonomic importance of the terminal vagina	Alves, PV; de Chambrier, A; Scholz, T	SYSTEMATIC PARASITOLOGY	2021	10.1007/s11230-021-09994-0	no		not elected
PubMed	Description of two new nematode species, parasites of the Mississippi paddlefish Polyodon spathula (Acipenseriformes: Polyodontidae)	Moravec F, Kuchta R.	J Parasitol	2013	10.1645/13-180.1	no		not elected
Embase	Description of two new nematode species, parasites of the mississippi paddlefish polyodon spathula (Acipenseriformes: Polyodontidae)	Moravec F., Kuchta R.	Journal of Parasitology (2013) 99:4 (680-685). Date of Publication: August 2013	2013	10.1645/13-180.1	yes
WOS	DESCRIPTION OF TWO NEW NEMATODE SPECIES, PARASITES OF THE MISSISSIPPI PADDLEFISH POLYODON SPATHULA (ACIPENSERIFORMES: POLYODONTIDAE)	Moravec, F; Kuchta, R	JOURNAL OF PARASITOLOGY	2013	10.1645/13-180.1	yes
WOS	Description of two new species of allocreadiid trematodes (Digenea: Allocreadiidae) in middle American freshwater fishes using an integrative taxonomy approach	Hernandez-Mena, DI; Pinacho-Pinacho, CD; Garcia-Varela, M; Mendoza-Garfias, B; de Leon, GPP	PARASITOLOGY RESEARCH	2019	10.1007/s00436-018-6160-8	no		not elected
WOS	Description of Tylodelphys darbyi n. sp. (Trematoda: Diplostomidae) from the threatened Australasian crested grebe (Podiceps cristatus australis, Gould 1844) and linking of its life-cycle stages	Presswell, B; Blasco-Costa, I	JOURNAL OF HELMINTHOLOGY	2020	10.1017/S0022149X19000142	no		not elected
PubMed	Description, molecular identification and pathological lesions of Huffmanela persica sp. nov. (Nematoda: Trichosomoididae: Huffmanelinae) from the daggertooth pike conger Muraenesox cinereus	Ghanei-Motlagh R, Fast MD, Groman D, Kumar G, Soliman H, El-Matbouli M, Saleh M.	Parasit Vectors	2023	10.1186/s13071-023-05772-7	no		not elected
WOS	Description, molecular identification and pathological lesions of Huffmanela persica sp. nov. (Nematoda: Trichosomoididae: Huffmanelinae) from the daggertooth pike conger Muraenesox cinereus	Ghanei-Motlagh, Reza; Fast, Mark D. D.; Groman, David; Kumar, Gokhlesh; Soliman, Hatem; El-Matbouli, Mansour; Saleh, Mona	PARASITES & VECTORS	2023	10.1186/s13071-023-05772-7	no		not elected
WOS	Descriptions of diplostomid metacercariae (Digenea: Diplostomidae) from freshwater fishes in the Tshwane area	Moema, EBE; King, PH; Rakgole, JN; Baker, C	ONDERSTEPOORT JOURNAL OF VETERINARY RESEARCH	2013	10.4102/ojvr.v80i1.611	no		not elected
WOS	Destabilization Processes in the Hemopoietic Organs of Goldfish as a Consequence of the Survival Strategy of Cestode Ligula (Digramma) interrupta (Cestoda: Pseudophyllidea)	Mazur, OE; Kutyrev, IA; Dugarov, ZN	INLAND WATER BIOLOGY	2022	10.1134/S1995082922040381	no		not elected
WOS	Detecting an Alien Reptile through Parasitological Analysis of the Widely Distributed Alien Fish Perccottus glenii	Reshetnikov, AN; Sokolov, SG	RUSSIAN JOURNAL OF BIOLOGICAL INVASIONS	2020	10.1134/S2075111720040128	no		not elected
WOS	Detecting hidden diets and disease: Zoonotic parasites and fish consumption in Mesolithic Ireland	Perri, AR; Power, RC; Stuijts, I; Heinrich, S; Talamo, S; Hamilton-Dyer, S; Roberts, C	JOURNAL OF ARCHAEOLOGICAL SCIENCE	2018	10.1016/j.jas.2018.07.010	no		not elected
WOS	Detection of a neglected introduction event of the invasive fish Perccottus glenii using parasitological analysis	Reshetnikov, AN; Sokolov, SG; Protasova, EN	HYDROBIOLOGIA	2017	10.1007/s10750-016-2987-0	no		not elected
WOS	Detection of Contracaecum multipapillatum (Nematoda: Anisakidae) in the indigenous killifish Aphanius hormuzensis (Teleostei; Aphaniidae) and its histopathological effects: A review of Iranian Aphanius species parasites	Motamedi, M; Iranmanesh, A; Teimori, A; Sadjjadi, SM; Nasibi, S	JOURNAL OF APPLIED ICHTHYOLOGY	2019	10.1111/jai.13848	no		not elected
PubMed	Detection of Opisthorchis viverrini in experimentally infected bithynid snails and cyprinoid fishes by a PCR-based method	Maleewong W, Intapan PM, Wongkham C, Wongsaroj T, Kowsuwan T, Pumidonming W, Pongsaskulchoti P, Kitikoon V.	Parasitology	2003	10.1017/s0031182002002573	no		not elected
WOS	Detection of Opisthorchis viverrini in experimentally infected bithynid snails and cyprinoid fishes by a PCR-based method	Maleewong, W; Intapan, PM; Wongkham, C; Wongsaroj, T; Kowsuwan, T; Pumidonming, W; Pongsaskulchoti, P; Kitikoon, V	PARASITOLOGY	2003	10.1017/S0031182002002573	yes
PubMed	Detection of the parasitic nematode, Pseudocapillaria tomentosa, in zebrafish tissues and environmental DNA in research aquaria	Norris L, Lawler N, Hunkapiller A, Mulrooney DM, Kent ML, Sanders JL.	J Fish Dis	2020	10.1111/jfd.13220	no		not elected
WOS	Detection of the parasitic nematode,Pseudocapillaria tomentosa, in zebrafish tissues and environmental DNA in research aquaria	Norris, L; Lawler, N; Hunkapiller, A; Mulrooney, DM; Kent, ML; Sanders, JL	JOURNAL OF FISH DISEASES	2020	10.1111/jfd.13220	yes
WOS	Deterioration of basic components of the anti-predator behavior in fish harboring eye fluke larvae	Gopko, M; Mikheev, VN; Taskinen, J	BEHAVIORAL ECOLOGY AND SOCIOBIOLOGY	2017	10.1007/s00265-017-2300-x	no		not elected
WOS	DETERMINANTS OF HOST-SPECIFICITY IN PARASITES OF FRESH-WATER FISHES	POULIN, R	INTERNATIONAL JOURNAL FOR PARASITOLOGY	1992	10.1016/0020-7519(92)90124-4	no		not elected
WOS	Determinants of the parasite community of clariid fishes from Lake Victoria, Tanzania	Mwita, C; Nkwengulila, G	JOURNAL OF HELMINTHOLOGY	2008	10.1017/S0022149X07839745	no		not elected
WOS	Development and evaluation of loop-mediated isothermal amplification (LAMP) for rapid detection of Clonorchis sinensis from its first intermediate hosts, freshwater snails	Chen, Y; Wen, T; Lai, DH; Wen, YZ; Wu, ZD; Yang, TB; Yu, XB; Hide, G; Lun, ZR	PARASITOLOGY	2013	10.1017/S0031182013000498	no		not elected
WOS	Development and habitat selection of a new sanguinicolid parasite of cultured greater amberjack, Seriola dumerili, in the Mediterranean	Montero, FE; Kostadinova, A; Raga, JA	AQUACULTURE	2009	10.1016/j.aquaculture.2008.11.027	no		not elected
WOS	Development and short-term dynamics of macrofouling assemblages on fish-cage nettings in a tropical estuary	Madin, J; Chong, VC; Basri, B	ESTUARINE COASTAL AND SHELF SCIENCE	2009	10.1016/j.ecss.2009.03.012	no		not elected
WOS	Development of a bioenergetics model for humpback chub and evaluation of water temperature changes in the Grand Canyon, Colorado River	Petersen, JH; Paukert, CP	TRANSACTIONS OF THE AMERICAN FISHERIES SOCIETY	2005	10.1577/T04-090.1	no		not elected
PubMed	Development of Haplorchis taichui (Trematoda: Heterophyidae) in Mus musculus mice	Sukontason K, Sukontason KL, Boonsriwong N, Chaithong U, Piangjai S, Choochote W.	Southeast Asian J Trop Med Public Health	2001		no		not elected
WOS	Development of Procamallanus saccobranchi (Nematoda : Camallanidae), a parasite of a freshwater fish in India	De, NC; Maity, RN	FOLIA PARASITOLOGICA	2000	10.14411/fp.2000.040	yes
PubMed	Development of Procamallanus saccobranchi (Nematoda: Camallanidae), a parasite of a freshwater fish in India	De NC, Maity RN.	Folia Parasitol (Praha)	2000	10.14411/fp.2000.040	no		not elected
PubMed	Diagnosis of Centrocestus formosanus Infection in Zebrafish (Danio rerio) in Italy: A Window to a New Globalization-Derived Invasive Microorganism	Pace A, Dipineto L, Aceto S, Censullo MC, Valoroso MC, Varriale L, Rinaldi L, Menna LF, Fioretti A, Borrelli L.	Animals (Basel)	2020	10.3390/ani10030456	no		not elected
WOS	Diagnosis of Centrocestus formosanus Infection in Zebrafish (Danio rerio) in Italy: A Window to a New Globalization-Derived Invasive Microorganism	Pace, A; Dipineto, L; Aceto, S; Censullo, MC; Valoroso, MC; Varriale, L; Rinaldi, L; Menna, LF; Fioretti, A; Borrelli, L	ANIMALS	2020	10.3390/ani10030456	yes
WOS	Diapause of copepods as an element for stabilizing the parasite system of some fish helminths	Evseeva, NV	HYDROBIOLOGIA	1996	10.1007/BF00016824	no		not elected
WOS	DICHELYNE-MORAVECI SP-N PARASITE OF PSEUDOPLATYSTOMA-FASCIATUM, WITH REMARKS ON CUCULLANIDS FROM PARAGUAY	PETTER, AJ	REVUE SUISSE DE ZOOLOGIE	1995		no		not elected
PubMed	Diel vertical movements, and effects of infection by the cestode Schistocephalus solidus on daytime proximity of three-spined sticklebacks Gasterosteus aculeatus to the surface of a large Alaskan lake	Quinn TP, Kendall NW, Rich HB Jr, Chasco BE.	Oecologia	2012	10.1007/s00442-011-2071-4	no		not elected
WOS	Diel vertical movements, and effects of infection by the cestode Schistocephalus solidus on daytime proximity of three-spined sticklebacks Gasterosteus aculeatus to the surface of a large Alaskan lake	Quinn, TP; Kendall, NW; Rich, HB; Chasco, BE	OECOLOGIA	2012	10.1007/s00442-011-2071-4	yes
WOS	Dielectric Property Measurement of Freshwater Fishes and Parasite Affecting Infection Opisthorchis Viverrini for Dielectric Heating Application	Kornsing, S; Santalunai, S; Thosdeekoraphat, T; Thongsopa, C	PROCEEDINGS OF 2020 INTERNATIONAL SYMPOSIUM ON ELECTRICAL INSULATING MATERIALS (ISEIM 2020)	2020		no		not elected
WOS	Diet and seasonal patterns of food composition of Coregonus lavaretus in Lake Annecy: comparison with the diet of the other species of the fish community	Gerdeaux, D; Bergeret, S; Fortin, J; Baronnet, T	ADVANCES IN LIMNOLOGY 57: BIOLOGY AND MANAGEMENT OF COREGONID FISHES - 1999	2002		no		not elected
PubMed	Diet assimilation trends and host-parasite relationships in two species of sunfish (Lepomis) revealed by stable isotope analyses of multiple tissues	Zhang L, Vanderhorst K, Kyser K, Campbell L.	Parasitol Res	2018	10.1007/s00436-018-5781-2	no		not elected
WOS	Diet assimilation trends and host-parasite relationships in two species of sunfish (Lepomis) revealed by stable isotope analyses of multiple tissues	Zhang, L; Vanderhorst, K; Kyser, K; Campbell, L	PARASITOLOGY RESEARCH	2018	10.1007/s00436-018-5781-2	yes
WOS	Diet composition of chub, Squalius cephalus (Teleostei: Cyprinidae), in Lake Todurge, Sivas, Turkey	Unver, B; Erk'akan, F	JOURNAL OF APPLIED ICHTHYOLOGY	2011	10.1111/j.1439-0426.2011.01766.x	no		not elected
WOS	DIET OF THE KNIFEFISH Gymnorhamphichthys petiti Gery & VU-TAN-TUE, 1964 (Rhamphichthyidae) IN STREAMS OF TELES PIRES RIVER BASIN, SOUTHERN AMAZON	Tesk, A; de Matos, LS; Parisotto, DC; Cabeceira, FG; Carvalho, LN	BIOSCIENCE JOURNAL	2014		no		not elected
WOS	Diet overlap and resource partitioning among three forage fish species in Coorong, the largest inverse estuary in Australia	Hossain, MA; Hemraj, DA; Ye, QF; Leterme, SC; Qin, JG	ENVIRONMENTAL BIOLOGY OF FISHES	2017	10.1007/s10641-017-0592-3	no		not elected
WOS	Dietary differences between phenotypes with symmetrical and asymmetrical pelvis in the stickleback Gasterosteus aculeatus	Reimchen, TE; Nosil, P	CANADIAN JOURNAL OF ZOOLOGY-REVUE CANADIENNE DE ZOOLOGIE	2001	10.1139/cjz-79-3-533	no		not elected
WOS	Diets of larval Flatwoods Salamanders, Ambystoma cingulatum, from Florida and South Carolina	Whiles, MR; Jensen, JB; Palis, JG; Dyer, WG	JOURNAL OF HERPETOLOGY	2004	10.1670/124-03N-A	no		not elected
WOS	Difference in parasite load and nonspecific immune reaction between sexual and gynogenetic forms of Carassius auratus	Hakoyama, H; Nishimura, T; Matsubara, N; Iguchi, K	BIOLOGICAL JOURNAL OF THE LINNEAN SOCIETY	2001	10.1006/bjil.2000.0507	no		not elected
PubMed	Differences in natural infections of two mortality-related trematodes in lesser scaup and American coot	Herrmann KK, Sorensen RE.	J Parasitol	2011	10.1645/GE-2693.1	no		not elected
Embase	Differences in natural infections of two mortality-related trematodes in lesser scaup and American coot	Herrmann K.K., Sorensen R.E.	Journal of Parasitology (2011) 97:4 (555-558). Date of Publication: August 2011	2011	10.1645/GE-2693.1	yes
WOS	DIFFERENCES IN NATURAL INFECTIONS OF TWO MORTALITY-RELATED TREMATODES IN LESSER SCAUP AND AMERICAN COOT	Herrmann, KK; Sorensen, RE	JOURNAL OF PARASITOLOGY	2011	10.1645/GE-2693.1	yes
WOS	Differences in parasite community composition support ecological differentiation in a freshwater gadoid fish	Karvonen, A; Horppila, P; Kuitunen, J; Miettinen, M; Ryynanen, L; Marjomaki, TJ	ECOLOGY OF FRESHWATER FISH	2022	10.1111/eff.12662	no		not elected
WOS	Differences in pyloric caeca morphology between Arctic charr Salvelinus alpinus ecotypes: adaptation to trophic specialization or parasite-induced phenotypic modifications?	Knudsen, R; Amundsen, PA; Jobling, M; Klemetsen, A	JOURNAL OF FISH BIOLOGY	2008	10.1111/j.1095-8649.2008.01934.x	no		not elected
PubMed	Differences in susceptibility and immune responses of three-spined sticklebacks (Gasterosteus aculeatus) from lake and river ecotypes to sequential infections with the eye fluke Diplostomum pseudospathaceum	Scharsack JP, Kalbe M.	Parasit Vectors	2014	10.1186/1756-3305-7-109	no		not elected
Embase	Differences in susceptibility and immune responses of three-spined sticklebacks (Gasterosteus aculeatus) from lake and river ecotypes to sequential infections with the eye fluke Diplostomum pseudospathaceum	Scharsack J.P., Kalbe M.	Parasites and Vectors (2014) 7:1 Article Number: 109. Date of Publication: 21 Mar 2014	2014	10.1186/1756-3305-7-109	yes
WOS	Differences in susceptibility and immune responses of three-spined sticklebacks (Gasterosteus aculeatus) from lake and river ecotypes to sequential infections with the eye fluke Diplostomum pseudospathaceum	Scharsack, JP; Kalbe, M	PARASITES & VECTORS	2014	10.1186/1756-3305-7-109	yes
PubMed	Different hosts in different lakes: prevalence and population genetic structure of plerocercoids of Ligula intestinalis (Cestoda) in Czech water bodies	Nazarizadeh M, Peterka J, Kubecka J, Vasek M, Juza T, de Moraes KR, Cech M, Holubova M, Souza AT, Blabolil P, Muska M, Tsering L, Barton D, Riha M, Smejkal M, Tuser M, Vejrik L, Frouzova J, Jaric I, Prchalova M, Vejrikova I, Stefka J.	Folia Parasitol (Praha)	2022	10.14411/fp.2022.018	no		not elected
WOS	Different hosts in different lakes: prevalence and population genetic structure of plerocercoids of Ligula intestinalis (Cestoda) in Czech water bodies	Nazarizadeh, M; Peterka, J; Kubecka, J; Vasek, M; Juza, T; de Moraes, KR; Cech, M; Holubova, M; Souza, AT; Blabolil, P; Muska, M; Tsering, L; Barton, D; Riha, M; Smejkal, M; Tuser, M; Vejrik, L; Frouzova, J; Jaric, I; Prchalova, M; Vejrikova, I; Stefka, J	FOLIA PARASITOLOGICA	2022	10.14411/fp.2022.018	yes
WOS	Different thermal conditions of lakes affect host-parasite systems: A case study of Viviparus contectus (Millet, 1813) and digenean trematodes	Cichy, A; Marszewska, A; Ciapka, P; Zbikowska, E	FRESHWATER BIOLOGY	2020	10.1111/fwb.13434	no		not elected
PubMed	Differential diagnosis of opisthorchiid and heterophyid metacercariae (Trematoda) infecting flesh of cyprinid fish from Nam Ngum Dam Lake in Laos	Scholz T, Ditrich O, Giboda M.	Southeast Asian J Trop Med Public Health	1991		no		not elected
PubMed	Differential diagnosis of Triaenophorus crassus and T. nodulosus experimental infection in Cyclops abyssorum praealpinus (Copepoda) from the Alpine Lake Grundlsee (Austria) using PCR-RFLP	Boufana B, Zibrat U, Jehle R, Craig PS, Gassner H, Schabetsberger R.	Parasitol Res	2011	10.1007/s00436-011-2317-4	no		not elected
Embase	Differential diagnosis of Triaenophorus crassus and T. nodulosus experimental infection in Cyclops abyssorum praealpinus (Copepoda) from the Alpine Lake Grundlsee (Austria) using PCR-RFLP	Boufana B., Žibrat U., Jehle R., Craig P.S., Gassner H., Schabetsberger R.	Parasitology Research (2011) 109:3 (745-750). Date of Publication: September 2011	2011	10.1007/s00436-011-2317-4	yes
WOS	Differential diagnosis of Triaenophorus crassus and T. nodulosus experimental infection in Cyclops abyssorum praealpinus (Copepoda) from the Alpine Lake Grundlsee (Austria) using PCR-RFLP	Boufana, B; Zibrat, U; Jehle, R; Craig, PS; Gassner, H; Schabetsberger, R	PARASITOLOGY RESEARCH	2011	10.1007/s00436-011-2317-4	yes
PubMed	Differential gene expression analysis in European eels (Anguilla anguilla, L. 1758) naturally infected by macroparasites	Fazio G, Moné H, Lecomte-Finiger R, Sasal P.	J Parasitol	2008	10.1645/GE-1316.1	no		not elected
WOS	Differential gene expression analysis in European eels (Anguilla Anguilla, L. 1758) naturally infected by macroparasites	Fazio, G; Mone, H; Lecomte-Finiger, R; Sasal, R	JOURNAL OF PARASITOLOGY	2008		yes
WOS	Differential Strigeid Infection Patterns in Male Morphotypes of Bluegill Sunfish (Lepomis macrochirus)	Atkinson, E; Keller, BG; Strait, NS; Krist, VL; Zimmermann, MR	ACTA PARASITOLOGICA	2023	10.1007/s11686-022-00638-x	no		not elected
PubMed	Differential survival of 3rd stage larvae of Contracaecum rudolphii type B infecting common bream (Abramis brama) and common carp (Cyprinus carpio)	Molnár K, Székely C, Baska F, Müller T, Zuo S, Kania PW, Nowak B, Buchmann K.	Parasitol Res	2019	10.1007/s00436-019-06441-4	no		not elected
Embase	Differential survival of 3rd stage larvae of Contracaecum rudolphii type B infecting common bream (Abramis brama) and common carp (Cyprinus carpio)	Molnár K., Székely C., Baska F., Müller T., Zuo S., Kania P.W., Nowak B., Buchmann K.	Parasitology Research (2019) 118:10 (2811-2817). Date of Publication: 1 Oct 2019	2019	10.1007/s00436-019-06441-4	yes
WOS	Differential survival of 3rd stage larvae of Contracaecum rudolphii type B infecting common bream (Abramis brama) and common carp (Cyprinus carpio)	Molnar, K; Szekely, C; Baska, F; Muller, T; Zuo, S; Kania, PW; Nowak, B; Buchmann, K	PARASITOLOGY RESEARCH	2019	10.1007/s00436-019-06441-4	yes
WOS	Differentiation in parasitism among ecotypes of whitefish segregating along depth gradients	Karvonen, A; Lundsgaard-Hansen, B; Jokela, J; Seehausen, O	OIKOS	2013	10.1111/j.1600-0706.2012.20555.x	no		not elected
WOS	DIFFERENTIATION OF PHILONEMA SPP (NEMATODA, PHILOMETRIDAE) IN BRITISH-COLUMBIA SALMONID FISHES USING DNA RESTRICTION FRAGMENT LENGTH DIFFERENCES	ADAMSON, ML; CLEASE, DF; MARGOLIS, L	CANADIAN JOURNAL OF FISHERIES AND AQUATIC SCIENCES	1992	10.1139/f92-184	no		not elected
WOS	Digenea of Hoplias intermedius and Hoplias malabaricus (Actinopterygii, Erythrinidae) from upper Sao Francisco River, Brazil	Costa, DPC; Monteiro, CM; Brasil-Sato, MC	REVISTA BRASILEIRA DE PARASITOLOGIA VETERINARIA	2015	10.1590/S1984-29612015038	no		not elected
WOS	Digenea parasites of Acestrorhynchus falcirostris (Osteichthyes, Acestrorhynchidae) in the state of Amazonas, Brazil	Fernandes, BMM; Justo, MCN; dos Anjos, CS; Malta, JCD; Dumbo, JC	REVISTA BRASILEIRA DE PARASITOLOGIA VETERINARIA	2017	10.1590/S1984-29612017059	no		not elected
WOS	Digenean Metacercariae Parasitic in a Staurozoan Cnidarian	Kakui, K	ZOOLOGICAL SCIENCE	2022	10.2108/zs210099	no		not elected
WOS	Digenean Metacercariae Parasitic in Fishes in Sarikum Lagoon Lake, Sinop, Turkish Black Sea Coast: Species Diversity, Seasonal Occurrence and Histopathological Effects	Ozturk, T; Ozer, A	ACTA ZOOLOGICA BULGARICA	2019		no		not elected
WOS	Digenean trematode cysts within the heads of threatened Galaxiella species (Teleostei : Galaxiidae) from south-eastern Australia	Coleman, RA; Hoffmann, AA	AUSTRALIAN JOURNAL OF ZOOLOGY	2016	10.1071/ZO16004	no		not elected
PubMed	Digenean trematodes in Hungarian freshwater aquacultures	Cech G, Sándor D, Molnár K, Varga Á, Caffara M, Fioravanti ML, Buchmann K, Székely C.	Food Waterborne Parasitol	2020	10.1016/j.fawpar.2020.e00101	no		not elected
WOS	Digenean trematodes in Hungarian freshwater aquacultures	Cech, G; Sandor, D; Molnar, K; Varga, A; Caffara, M; Fioravanti, ML; Buchmann, K; Szekely, C	FOOD AND WATERBORNE PARASITOLOGY	2021	10.1016/j.fawpar.2020.e00101	yes
WOS	Digeneans collected from piscivorous birds in north Carolina, USA	Flowers, JR; Poore, MF; Mullen, JE; Levy, MG	COMPARATIVE PARASITOLOGY	2004	10.1654/4117	no		not elected
WOS	Digenetic Centrocestus Sp. Metacercariae (Trematoda: Heterophyidae) Were Detected on Two Freshwater Ornamental Fish Species Imported Into Turkey: Disease Profile and Risk	Taner, GS; Yildiz, HY	AQUATIC SCIENCES AND ENGINEERING	2018	10.26650/ASE201816	no		not elected
PubMed	Diphyllobothriasis in a U.S. Military Aviator	Kasteler SD.	Aerosp Med Hum Perform	2018	10.3357/AMHP.4952.2018	no		not elected
WOS	Diphyllobothriasis in a US Military Aviator	Kasteler, SD	AEROSPACE MEDICINE AND HUMAN PERFORMANCE	2018	10.3357/AMHP.4952.2018	yes
WOS	DIPHYLLOBOTHRIASIS IN INTRODUCED SALMONIDS IN LAKES OF SOUTHERN CHILE - PATHOLOGICAL ASPECTS AND RELATIONS WITH HUMAN INFECTIONS DOMESTIC-ANIMALS AND PISCIVOROUS BIRDS	TORRES, P; CUBILLOS, V; GESCHE, W; REBOLLEDO, C; MONTEFUSCO, A; MIRANDA, JC; ARENAS, J; MIRA, A; NILO, M; ABELLO, C	ARCHIVOS DE MEDICINA VETERINARIA	1991		no		not elected
WOS	Diphyllobothriasis in introduced salmonids in the Nahuel Huapi National Park and Reserve, Argentina: Pathology of the lesions produced by Diphyllobothrium spp	Revenga, JE; Perfumo, CJ; Ubeda, CA; Semenas, LG	ARCHIVOS DE MEDICINA VETERINARIA	1995		no		not elected
PubMed	Diphyllobothriasis latum: the first child case report in Taiwan	Chou HF, Yen CM, Liang WC, Jong YJ.	Kaohsiung J Med Sci	2006	10.1016/S1607-551X(09)70321-3	no		not elected
PubMed	Diphyllobothriasis: update on human cases, foci, patterns and sources of human infections and future considerations	Dick TA, Nelson PA, Choudhury A.	Southeast Asian J Trop Med Public Health	2001		no		not elected
WOS	Diphyllobothriosis in man and fishes from Lake Rinihue, Chile: effect of health education, seasonal distribution and its relation with sex, length and diet of the fish	Torres, P; Gesche, W; Montefusco, A; Miranda, JC; Dietz, P; Huijse, R	ARCHIVOS DE MEDICINA VETERINARIA	1998		no		not elected
PubMed	Diphyllobothrium dendriticum and Diphyllobothrium latum in fishes from southern Argentina: association, abundance, distribution, pathological effects, and risk of human infection	Revenga JE.	J Parasitol	1993		no		not elected
Embase	Diphyllobothrium dendriticum and Diphyllobothrium latum in fishes from southern Argentina: Association, abundance, distribution, pathological effects, and risk of human infection	Revenga J.E.	Journal of Parasitology (1993) 79:3 (379-383). Date of Publication: 1993	1993	10.2307/3283573	yes
PubMed	Diphyllobothrium Latum	Durrani MI, Basit H, Blazar E.	StatPearls	2022		no		not elected
PubMed	Diphyllobothrium Latum	Durrani MI, Basit H, Blazar E.	StatPearls	2023		no		not elected
PubMed	Diphyllobothrium latum infection after eating domestic salmon flesh	Lee KW, Suhk HC, Pai KS, Shin HJ, Jung SY, Han ET, Chai JY.	Korean J Parasitol	2001	10.3347/kjp.2001.39.4.319	no		not elected
PubMed	Diphyllobothrium latum infection in a non-endemic country: case report	Llaguno MM, Cortez-Escalante J, Waikagul J, Faleiros AC, Chagas Fd, Castro C.	Rev Soc Bras Med Trop	2008	10.1590/s0037-86822008000300015	no		not elected
WOS	Diphyllobothrium latum infection in a non-endemic country: case report	Llaguno, MM; Cortez-Escalante, J; Waikagul, J; Faleiros, ACG; das Chagas, F; Castro, C	REVISTA DA SOCIEDADE BRASILEIRA DE MEDICINA TROPICAL	2008	10.1590/S0037-86822008000300015	yes
PubMed	Diphyllobothrium latum: case report in Brazil	Emmel VE, Inamine E, Secchi C, Brodt TC, Amaro MC, Cantarelli VV, Spalding S.	Rev Soc Bras Med Trop	2006	10.1590/s0037-86822006000100017	no		not elected
WOS	Diphyllobothrium latum: case report in Brazil	Emmel, VE; Inamine, E; Secchi, C; Brodt, TCZ; Amaro, MCO; Cantarelli, VV; Spalding, S	REVISTA DA SOCIEDADE BRASILEIRA DE MEDICINA TROPICAL	2006	10.1590/S0037-86822006000100017	yes
WOS	DIPHYLLOBOTHRIUM SP INFECTIONS IN FRESH-WATER-REARED ATLANTIC SALMON (SALMO-SALAR L)	RODGER, HD	AQUACULTURE	1991	10.1016/0044-8486(91)90068-I	no		not elected
PubMed	Diphyllobothrium, Anisakis and other fish-borne parasitic zoonoses	Dick TA, Dixon BR, Choudhury A.	Southeast Asian J Trop Med Public Health	1991		no		not elected
WOS	DIPHYLLOBOTHRIUM-DENDRITICUM AND DIPHYLLOBOTHRIUM-LATUM IN FISHES FROM SOUTHERN ARGENTINA - ASSOCIATION, ABUNDANCE, DISTRIBUTION, PATHOLOGICAL EFFECTS, AND RISK OF HUMAN INFECTION	REVENGA, JE	JOURNAL OF PARASITOLOGY	1993	10.2307/3283573	no		not elected
WOS	Diplostomatid eye flukes in young-of-the-year and forage fishes in the St. Lawrence River, Quebec	Marcogliese, DJ; Compagna, S	JOURNAL OF AQUATIC ANIMAL HEALTH	1999	10.1577/1548-8667(1999)011<0275:DEFIYO>2.0.CO;2	no		not elected
WOS	Diplostomatid metacercariae in the brain of silversides from Lake Rinihue, Chile	Siegmund, I; Franjola, R; Torres, P	JOURNAL OF WILDLIFE DISEASES	1997	10.7589/0090-3558-33.2.362	no		not elected
PubMed	Diplostomiasis (Trematoda: Strigeidae) in Arctic charr (Salvelinus alpinus) from Charr Lake, northern Labrador	Bouillon DR, Curtis MA.	J Wildl Dis	1987	10.7589/0090-3558-23.3.502	no		not elected
WOS	Diplostomiasis in native and introduced fishes from Yellowstone Lake, Wyoming	Inchausty, VH; Foutz, M; Heckmann, RA; Ruas, C; Ruas, P	GREAT BASIN NATURALIST	1997		no		not elected
WOS	Diplostomum (Austrodiplostomum) compactum (Lutz, 1928) (Platyhelminthes, Digenea) metacercariae in fish from the floodplain of the Upper Parana River, Brazil	Machado, PM; Takemoto, RM; Pavanelli, GC	PARASITOLOGY RESEARCH	2005	10.1007/s00436-005-1483-7	no		not elected
WOS	Dipteran predators of Simuliid blackflies: a worldwide review	Werner, D; Pont, AC	MEDICAL AND VETERINARY ENTOMOLOGY	2003	10.1046/j.1365-2915.2003.00431.x	no		not elected
WOS	Direct and Indirect Interactions between an Invasive Alien Fish (Perccottus glenii) and Two Native Semi-aquatic Snakes	Reshetnikov, AN; Sokolov, SG; Chikhlyaev, IV; Fayzulin, AI; Kirillov, AA; Kuzovenko, AE; Protasova, EN; Skomorokhov, MO	COPEIA	2013	10.1643/CE-12-007	no		not elected
WOS	Direction and magnitude of natural selection on body size differ among age-classes of seaward-migrating Pacific salmon	Ulaski, ME; Finkle, H; Westley, PAH	EVOLUTIONARY APPLICATIONS	2020	10.1111/eva.12957	no		not elected
PubMed	Discordant population histories of host and its parasite: A role for ecological permeability of extreme environment?	Jirsová D, Štefka J, Jirků M.	PLoS One	2017	10.1371/journal.pone.0175286	no		not elected
WOS	Discordant population histories of host and its parasite: A role for ecological permeability of extreme environment?	Jirsova, D; Stefka, J; Jirku, M	PLOS ONE	2017	10.1371/journal.pone.0175286	yes
WOS	Discovery and evaluation of candidate sex-determining genes and xenobiotics in the gonads of lake sturgeon (Acipenser fulvescens)	Hale, MC; Jackson, JR; DeWoody, JA	GENETICA	2010	10.1007/s10709-010-9455-y	no		not elected
PubMed	Discovery of a New Genus and Species of Allocreadiidae (Trematoda) in Mexico: Mesoamericatrema Magnisacculus n. Gen. n. Sp	Mendoza-Garfias B, García-Teh JG, Caspeta-Mandujano JM, Vidal-Martínez VM, Hernández-Mena DI.	Helminthologia	2022	10.2478/helm-2022-0029	no		not elected
WOS	Discovery of a new genus and species of Allocreadiidae (Trematoda) in Mexico: Mesoamericatrema magnisacculus n. gen. n. sp	Mendoza-Garfias, B; Garcia-Teh, JG; Caspeta-Mandujano, JM; Vidal-Martinez, VM; Hernandez-Mena, DI	HELMINTHOLOGIA	2022	10.2478/helm-2022-0029	yes
PubMed	Discovery of Opisthorchis viverrini metacercariae in freshwater fish in southern Cambodia	Touch S, Komalamisra C, Radomyos P, Waikagul J.	Acta Trop	2009	10.1016/j.actatropica.2009.03.002	no		not elected
WOS	Discovery of Opisthorchis viverrini metacercariae in freshwater fish in southern Cambodia	Touch, S; Komalamisra, C; Radomyos, P; Waikagul, J	ACTA TROPICA	2009	10.1016/j.actatropica.2009.03.002	yes
WOS	DISCRIMINATION 28S RIBOSOMAL GENE OF TREMATODE CERCARIAE IN SNAILS FROM CHIANG MAI PROVINCE, THAILAND	Wongsawad, C; Wongsawad, P; Sukontason, K; Phalee, A; Noikong-Phalee, W; Chai, JY	SOUTHEAST ASIAN JOURNAL OF TROPICAL MEDICINE AND PUBLIC HEALTH	2016		no		not elected
PubMed	Diseases of cultured marine fishes caused by Platyhelminthes (Monogenea, Digenea, Cestoda)	Ogawa K.	Parasitology	2015	10.1017/S0031182014000808	no		not elected
WOS	Diseases of cultured marine fishes caused by Platyhelminthes (Monogenea, Digenea, Cestoda)	Ogawa, K	PARASITOLOGY	2015	10.1017/S0031182014000808	yes
WOS	DISEASES OF FLOUNDER (PLATICHTHYS-FLESUS L) IN THE DUTCH WADDEN SEA, AND THEIR RELATION TO STRESS FACTORS	VETHAAK, AD	NETHERLANDS JOURNAL OF SEA RESEARCH	1992		no		not elected
PubMed	Disentangling taxonomy of Biacetabulum (Cestoda, Caryophyllidea), parasites of catostomid fishes in North America: proposal of Megancestus gen. n. to accommodate B. carpiodi	Uhrovič D, Scholz T, Kudlai O, Oros M.	Parasitol Res	2021	10.1007/s00436-021-07188-7	no		not elected
WOS	Disentangling taxonomy of Biacetabulum (Cestoda, Caryophyllidea), parasites of catostomid fishes in North America: proposal of Megancestus gen. n. to accommodate B. carpiodi	Uhrovic, D; Scholz, T; Kudlai, O; Oros, M	PARASITOLOGY RESEARCH	2021	10.1007/s00436-021-07188-7	yes
PubMed	Disentangling the evolutionary and biogeographical history of the freshwater fish trematode genus Creptotrema (Digenea: Allocreadiidae) using an integrative taxonomy approach: the case of Creptotrema agonostomi in Middle American mountain mullets	Pérez-Ponce de León G, Sereno-Uribe AL, García-Varela M, Mendoza-Garfias B, Hernández-Mena DI, Pinacho-Pinacho CD, Choudhury A.	J Helminthol	2020	10.1017/S0022149X2000053X	no		not elected
Embase	Disentangling the evolutionary and biogeographical history of the freshwater fish trematode genus Creptotrema (Digenea: Allocreadiidae) using an integrative taxonomy approach: The case of Creptotrema agonostomi in Middle American mountain mullets	Pérez-Ponce De León G., Sereno-Uribe A.L., García-Varela M., Mendoza-Garfias B., Hernández-Mena D.I., Pinacho-Pinacho C.D., Choudhury A.	Journal of Helminthology (2020) Article Number: e171. Date of Publication: 2020	2020	10.1017/S0022149X2000053X	yes
WOS	Disentangling the evolutionary and biogeographical history of the freshwater fish trematode genusCreptotrema(Digenea: Allocreadiidae) using an integrative taxonomy approach: the case ofCreptotrema agonostomiin Middle American mountain mullets	De Leon, GPP; Sereno-Uribe, AL; Garcia-Varela, M; Mendoza-Garfias, B; Hernandez-Mena, DI; Pinacho-Pinacho, CD; Choudhury, A	JOURNAL OF HELMINTHOLOGY	2020	10.1017/S0022149X2000053X	yes
WOS	Dispersal of nonnative fishes and parasites in the intermittent Little Colorado River, Arizona	Stone, DM; Van Haverbeke, DR; Ward, DL; Hunt, TA	SOUTHWESTERN NATURALIST	2007	10.1894/0038-4909(2007)52[130:DONFAP]2.0.CO;2	no		not elected
PubMed	Displaced phylogeographic signals from Gyrodactylus arcuatus, a parasite of the three-spined stickleback Gasterosteus aculeatus, suggest freshwater glacial refugia in Europe	Lumme J, Mäkinen H, Ermolenko AV, Gregg JL, Ziętara MS.	Int J Parasitol	2016	10.1016/j.ijpara.2016.03.008	no		not elected
WOS	Displaced phylogeographic signals from Gyrodactylus arcuatus, a parasite of the three-spined stickleback Gasterosteus aculeatus, suggest freshwater glacial refugia in Europe	Lumme, J; Makinen, H; Ermolenko, AV; Gregg, JL; Zietara, MS	INTERNATIONAL JOURNAL FOR PARASITOLOGY	2016	10.1016/j.ijpara.2016.03.008	yes
WOS	Dissolved humic substances - ecological driving forces from the individual to the ecosystem level?	Steinberg, CEW; Kamara, S; Prokhotskaya, VY; Manusadzianas, L; Karasyova, TA; Timofeyev, MA; Jie, Z; Paul, A; Meinelt, T; Farjalla, VF; Matsuo, AYO; Burnison, BK; Menzel, R	FRESHWATER BIOLOGY	2006	10.1111/j.1365-2427.2006.01571.x	no		not elected
PubMed	Distribution and abundance of Opisthorchis viverrini metacercariae in cyprinid fish in Northeastern Thailand	Pinlaor S, Onsurathum S, Boonmars T, Pinlaor P, Hongsrichan N, Chaidee A, Haonon O, Limviroj W, Tesana S, Kaewkes S, Sithithaworn P.	Korean J Parasitol	2013	10.3347/kjp.2013.51.6.703	no		not elected
WOS	Distribution and Abundance of Opisthorchis viverrini Metacercariae in Cyprinid Fish in Northeastern Thailand	Pinlaor, S; Onsurathum, S; Boonmars, T; Pinlaor, P; Hongsrichan, N; Chaidee, A; Haonon, O; Limviroj, W; Tesana, S; Kaewkes, S; Sithithaworn, P	KOREAN JOURNAL OF PARASITOLOGY	2013	10.3347/kjp.2013.51.6.703	yes
WOS	Distribution and biology of Galaxias truttaceus (Galaxiidae) in south-western Australia, including first evidence of parasitism of fishes in Western Australia by Ligula intestinalis (Cestoda)	Morgan, DL	ENVIRONMENTAL BIOLOGY OF FISHES	2003	10.1023/A:1023645506913	no		not elected
WOS	Distribution and Control of Parasitic Diseases in the Fish Farm Pools of Azerbaijan Republic	Suleymanova, AV	EGYPTIAN JOURNAL OF VETERINARY SCIENCE	2023	10.21608/ejvs.2022.148833.1363	no		not elected
PubMed	DISTRIBUTION AND DIVERSITY OF DIPLOSTOMIDS IN NEW ZEALAND	Ruehle BP, Presswell B, Bennett J.	J Parasitol	2021	10.1645/21-75	no		not elected
WOS	DISTRIBUTION AND DIVERSITY OF DIPLOSTOMIDS IN NEW ZEALAND	Ruehle, BP; Presswell, B; Bennett, J	JOURNAL OF PARASITOLOGY	2021	10.1645/21-75	yes
WOS	Distribution and Host-specificity of Acanthostomum burminis (Digenea: Cryptogonimidae) Metacercaria Among Different Freshwater Fishes	Jithila, PJ; Prasadan, PK	JOURNAL OF ICHTHYOLOGY	2022	10.1134/S0032945222060121	no		not elected
WOS	Distribution and occurrence of Ligula intestinalis (L.) plerocercoids (Cestoda, Ligulidae) in the fishes of Lake Tana, Ethiopia	Zhokhov, AE; Pugacheva, MN	INLAND WATER BIOLOGY	2012	10.1134/S1995082912020162	no		not elected
WOS	DISTRIBUTION AND OCCURRENCE OF THE EXOTIC DIGENETIC TREMATODE (CENTROCESTUS FORMOSANUS), ITS EXOTIC SNAIL INTERMEDIATE HOST (MELANOIDES TUBERCULATUS), AND RATES OF INFECTION OF FISH IN SPRINGS SYSTEMS IN WESTERN TEXAS	McDermott, KS; Arsuffi, TL; Brandt, TM; Huston, DC; Ostrand, KG	SOUTHWESTERN NATURALIST	2014	10.1894/F08-FRG-06.1	no		not elected
WOS	Distribution and prevalence of the Asian fish tapeworm, Bothriocephalus acheilognathi, in the Colorado River and tributaries, Grand Canyon, Arizona, including two new host records	Brouder, MJ; Hoffnagle, TL	JOURNAL OF THE HELMINTHOLOGICAL SOCIETY OF WASHINGTON	1997		no		not elected
WOS	Distribution and relationships of As, Cd, Pb and Hg in freshwater fish from five French fishing areas	Noel, L; Chekri, R; Millour, S; Merlo, M; Leblanc, JC; Guerin, T	CHEMOSPHERE	2013	10.1016/j.chemosphere.2012.10.015	no		not elected
WOS	Distribution of ascaridoid nematodes (Nematoda: Chromadorea: Ascaridoidea) in fish from the Barents Sea	Najda, K; Kijewska, A; Kijewski, T; Plauska, K; Rokicki, J	OCEANOLOGICAL AND HYDROBIOLOGICAL STUDIES	2018	10.1515/ohs-2018-0014	no		not elected
PubMed	Distribution of common stickleback parasites on North Uist, Scotland, in relation to ecology and host traits	Rahn AK, Eßer E, Reher S, Ihlow F, MacColl AD, Bakker TC.	Zoology (Jena)	2016	10.1016/j.zool.2016.05.009	no		not elected
WOS	Distribution of common stickleback parasites on North Uist, Scotland, in relation to ecology and host traits	Rahn, AK; Esser, E; Reher, S; Ihlow, F; MacColl, ADC; Bakker, TCM	ZOOLOGY	2016	10.1016/j.zool.2016.05.009	yes
WOS	Distribution of Contracaecum (Nematoda: Anisakidae) larvae in freshwater fish from the northern regions of South Africa	Tavakol, S; Smit, WJ; Sara, JR; Halajian, A; Luus-Powell, WJ	AFRICAN ZOOLOGY	2015	10.1080/15627020.2015.1052302	no		not elected
WOS	Distribution of Crassiphiala bulboglossa, a parasitic worm, in shoaling fish	Krause, J; Ruxton, GD; Godin, JGJ	JOURNAL OF ANIMAL ECOLOGY	1999	10.1046/j.1365-2656.1999.00262.x	no		not elected
PubMed	Distribution of freshwater snails in family-based VAC ponds and associated waterbodies with special reference to intermediate hosts of fish-borne zoonotic trematodes in Nam Dinh Province, Vietnam	Dung BT, Madsen H, The DT.	Acta Trop	2010	10.1016/j.actatropica.2010.04.016	no		not elected
WOS	Distribution of freshwater snails in family-based VAC ponds and associated waterbodies with special reference to intermediate hosts of fish-borne zoonotic trematodes in Nam Dinh Province, Vietnam	Bui, TD; Madsen, H; Dang, TT	ACTA TROPICA	2010	10.1016/j.actatropica.2010.04.016	yes
WOS	Distribution of niclosamide residues in meat and internal organs of common carp	Cirkovic, M; Kartalovic, B; Novakov, N; Pelic, M; Djordjevic, V; Radosavljevic, V; Aleksic, N	58TH INTERNATIONAL MEAT INDUSTRY CONFERENCE (MEATCON2015)	2015	10.1016/j.profoo.2015.09.014	no		not elected
PubMed	Distribution of parasites of slimy sculpin Cottus cognatus Richardson, 1836 (Scorpaeniformes: Cottidae) in the Athabasca drainage, Alberta, Canada, and their relation to water quality	Braicovich PE, McMaster M, Glozier NE, Marcogliese DJ.	Parasitol Res	2020	10.1007/s00436-020-06819-9	no		not elected
Embase	Distribution of parasites of slimy sculpin Cottus cognatus Richardson, 1836 (Scorpaeniformes: Cottidae) in the Athabasca drainage, Alberta, Canada, and their relation to water quality	Braicovich P.E., McMaster M., Glozier N.E., Marcogliese D.J.	Parasitology Research (2020) 119:10 (3243-3254). Date of Publication: 1 Oct 2020	2020	10.1007/s00436-020-06819-9	yes
WOS	Distribution of parasites of slimy sculpinCottus cognatusRichardson, 1836 (Scorpaeniformes: Cottidae) in the Athabasca drainage, Alberta, Canada, and their relation to water quality	Braicovich, PE; McMaster, M; Glozier, NE; Marcogliese, DJ	PARASITOLOGY RESEARCH	2020	10.1007/s00436-020-06819-9	yes
WOS	Distribution of the nematodes of the genus Eustrongylides (Nematoda, Dioctophymatidae) in the world	Honcharov, SL; Soroka, NM; Halat, MV; Dubovyi, AI; Zhurenko, VV; Halushko, IA	REGULATORY MECHANISMS IN BIOSYSTEMS	2022	10.15421/022210	no		not elected
WOS	Distribution patterns of free-living nematodes in differently degraded river reaches of the River Wien, Austria	Eisendle, U	NEMATOLOGY	2009	10.1163/138855409X12465362560395	no		not elected
WOS	Distribution Patterns of Metacercariae of the Trematoda Apophallus muehlingi (Jagerskiold, 1899) in Fingerlings in an Invasive Population of Clupeonella cultriventris (Nordmann, 1840) from the Gorky Reservoir (Upper Volga Basin)	Tyutin, A. V.; Medyantseva, E. N.; Bazarov, M. I.; Tyutin, V. A.	RUSSIAN JOURNAL OF BIOLOGICAL INVASIONS	2023		no		not elected
PubMed	Distribution patterns of Procamallanus (Spirocamallanus) inopinatus (Nematoda: Camallanidae) and its interactions with freshwater fish in Brazil	Neves LR, Silva LMA, Florentino AC, Tavares-Dias M.	Rev Bras Parasitol Vet	2020	10.1590/S1984-29612020092	no		not elected
Embase	Distribution patterns of procamallanus (Spirocamallanus) inopinatus (nematoda: Camallanidae) and its interactions with freshwater fish in Brazil	Neves L.R., Silva L.M.A., Florentino A.C., Tavares-Dias M.	Revista Brasileira de Parasitologia Veterinaria (2020) 29:4 (1-15) Article Number: e012820. Date of Publication: 2020	2020	10.1590/S1984-29612020092	yes
WOS	Distribution patterns of Procamallanus (Spirocamallanus) inopinatus (Nematoda: Camallanidae) and its interactions with freshwater fish in Brazil	Neves, LR; Silva, LMA; Florentino, AC; Tavares-Dias, M	REVISTA BRASILEIRA DE PARASITOLOGIA VETERINARIA	2020	10.1590/S1984-29612020092	yes
WOS	Divergence and parallelism of parasite infections in Arctic charr morphs from deep and shallow lake habitats	Siwertsson, A; Refsnes, B; Frainer, A; Amundsen, PA; Knudsen, R	HYDROBIOLOGIA	2016	10.1007/s10750-015-2563-z	no		not elected
WOS	Divergent Macroparasite Infections in Parapatric Swiss Lake-Stream Pairs of Threespine Stickleback (Gasterosteus aculeatus)	Karvonen, A; Lucek, K; Marques, DA; Seehausen, O	PLOS ONE	2015	10.1371/journal.pone.0130579	no		not elected
PubMed	Diversity and ancestry of flatworms infecting blood of nontetrapod craniates fishes	Orélis-Ribeiro R, Arias CR, Halanych KM, Cribb TH, Bullard SA.	Adv Parasitol	2014	10.1016/B978-0-12-800182-0.00001-5	no		not elected
WOS	Diversity and Ancestry of Flatworms Infecting Blood of Nontetrapod Craniates Fishes	Orelis-Ribeiro, R; Arias, CR; Halanych, KM; Cribb, TH; Bullard, SA	ADVANCES IN PARASITOLOGY, VOL 85	2014	10.1016/B978-0-12-800182-0.00001-5	yes
PubMed	Diversity and community ecology of metazoan parasites in Pimelodus ornatus (Siluriformes: Pimelodidae) from the Amazonas River in Brazil	Lima ES, Oliveira MSB, Tavares-Dias M.	Rev Bras Parasitol Vet	2021	10.1590/S1984-29612021065	no		not elected
Embase	Diversity and community ecology of metazoan parasites in pimelodus ornatus (Siluriformes: Pimelodidae) from the amazonas river in brazil	Lima E.S., Oliveira M.S.B., Tavares-Dias M.	Revista Brasileira de Parasitologia Veterinaria (2021) 30:3 Article Number: e006021. Date of Publication: 2021	2021	10.1590/S1984-29612021065	yes
WOS	Diversity and distribution of benthic invertebrates dwelling rivers of the Kruger National Park, South Africa	Majdi, N; de Necker, L; Fourie, H; Loggenberg, A; Netherlands, EC; Bunte-Tschikin, J; Traunspurger, W; du Preez, GC	KOEDOE	2022	10.4102/koedoe.v64i1.1702	no		not elected
PubMed	Diversity and distribution of fish tapeworms of the Bothriocephalidea (Eucestoda)	Kuchta R, Scholz T.	Parassitologia	2007		no		not elected
WOS	DIVERSITY AND DISTRIBUTION OF PARASITES IN SOME FRESHWATER FISH FROM ROMANIAN SECTOR OF PRUT RIVER	Docan, A; Stroe, MD; Grecu, I; Dediu, L; Cretu, M; Tenciu, M	SCIENTIFIC PAPERS-SERIES D-ANIMAL SCIENCE	2021		no		not elected
WOS	Diversity and dynamics in larval digenean assemblages parasitizing Heleobia parchappii in a freshwater shallow lake from the Southeastern Pampa plain, Argentina	Campanini, FP; Merlo, MJ; Casariego, MAM; Parietti, M	PARASITOLOGY	2022	10.1017/S0031182021001888	no		not elected
PubMed	Diversity and Ecology of Endohelminth Parasites in a Fish Assemblage of an Amazon River Tributary in Brazil	Neves LR, Silva LMA, Dias MT.	Acta Parasitol	2021	10.1007/s11686-021-00413-4	no		not elected
WOS	Diversity and Ecology of Endohelminth Parasites in a Fish Assemblage of an Amazon River Tributary in Brazil	Neves, LR; Silva, LMA; Dias, MT	ACTA PARASITOLOGICA	2021	10.1007/s11686-021-00413-4	yes
WOS	Diversity and ecology of parasitic fauna of the endemic Serrasalmus brandtii Lutken, 1875 from the Caatinga Domain, Brazil	Alexandre, EAA; Yamada, FH	JOURNAL OF NATURAL HISTORY	2022	10.1080/00222933.2022.2121233	no		not elected
WOS	Diversity and similarity of the parasites in Megalechis thoracata and Callichthys callichthys (Pisces: Callichthyidae) from Brazilian Amazon	Franco-Cardoso, AC; Rigor-Neves, L; Brito-Oliveira, MS; Tavares-Dias, M	REVISTA MEXICANA DE BIODIVERSIDAD	2018	10.22201/ib.20078706e.2018.2.1839	no		not elected
WOS	Diversity and specificity in Diplostomum spp. metacercariae in freshwater fishes revealed by cytochrome c oxidase I and internal transcribed spacer sequences	Locke, SA; McLaughlin, JD; Dayanandan, S; Marcogliese, DJ	INTERNATIONAL JOURNAL FOR PARASITOLOGY	2010	10.1016/j.ijpara.2009.08.012	no		not elected
WOS	Diversity of ectoparasites and endoparasites infecting Brachyplatystoma vaillantii (Siluriformes: Pimelodidae), a large migratory catfish from the Amazon	Brito, IA; Tavares-Dias, M	ACTA AMAZONICA	2021	10.1590/1809-4392201901321	no		not elected
WOS	Diversity of endoparasitic helminths of fish from the lake Morske oko, Eastern Slovakia	Hanzelova V; Spakulova, M; Turcekova, L	HELMINTHOLOGIA	2001		no		not elected
WOS	Diversity of European lissorchiid trematodes from fish and snail hosts with comments on the validity of the genus Parasymphylodora Szidat, 1943	Petkeviciute, R; Stunzenas, V; Staneviciute, G	JOURNAL OF HELMINTHOLOGY	2022	10.1017/S0022149X22000542	no		not elected
WOS	Diversity of helminth parasites of eight siluriform fishes from the Aguapei River, upper Parana basin, Sao Paulo state, Brazil	Acosta, AA; Smit, NJ; da Silva, RJ	INTERNATIONAL JOURNAL FOR PARASITOLOGY-PARASITES AND WILDLIFE	2020	10.1016/j.ijppaw.2020.01.003	no		not elected
WOS	Diversity of helminth parasites of freshwater fish in the headwaters of the Coatzacoalcos River, in Oaxaca, Mexico	Salgado-Maldonado, G; Caspeta-Mandujano, JM; Martinez-Ramirez, E; Montoya-Mendoza, J; Mendoza-Franco, EF	INTERNATIONAL JOURNAL FOR PARASITOLOGY-PARASITES AND WILDLIFE	2020	10.1016/j.ijppaw.2020.05.008	no		not elected
WOS	Diversity of metazoan parasites in Colossoma macropomum (Serrasalmidae) from the lower Jari River, a tributary of the Amazonas River in Brazil	Goncalves, BB; Oliveira, MSB; Borges, WF; Santos, GG; Tavares-Dias, M	ACTA AMAZONICA	2018	10.1590/1809-4392201704371	no		not elected
PubMed	Diversity of metazoan parasites in fish Triportheus angulatus and Triportheus auritus living in sympatry in the Brazilian Amazon	Borges WF, Oliveira MSB, Tavares-Dias M.	Rev Bras Parasitol Vet	2021	10.1590/S1984-29612021064	no		not elected
Embase	Diversity of metazoan parasites in fish triportheus angulatus and triportheus auritus living in sympatry in the brazilian amazon	Borges W.F., Oliveira M.S.B., Tavares-Dias M.	Revista Brasileira de Parasitologia Veterinaria (2021) 30:3 Article Number: e008221. Date of Publication: 2021	2021	10.1590/S1984-29612021064	yes
WOS	Diversity of metazoan parasites in fish Triportheus angulatus and Triportheus auritus living in sympatry in the Brazilian Amazon	Borges, WF; Oliveira, MSB; Tavares-Dias, M	REVISTA BRASILEIRA DE PARASITOLOGIA VETERINARIA	2021	10.1590/S1984-29612021064	yes
WOS	Diversity of metazoan parasites of the African catfish Clarias gariepinus (Burchell, 1822) as indicators of pollution in a subtropical African river system	Madanire-Moyo, G; Barson, M	JOURNAL OF HELMINTHOLOGY	2010	10.1017/S0022149X09990563	no		not elected
PubMed	Diversity of metazoan parasites of the Mozambique tilapia, Oreochromis mossambicus (Peters, 1852), as indicators of pollution in the Limpopo and Olifants River systems	Madanire-Moyo GN, Luus-Powell WJ, Olivier PA.	Onderstepoort J Vet Res	2012	10.4102/ojvr.v79i1.362	no		not elected
WOS	Diversity of metazoan parasites of the Mozambique tilapia, Oreochromis mossambicus (Peters, 1852), as indicators of pollution in the Limpopo and Olifants River systems	Madanire-Moyo, GN; Luus-Powell, WJ; Olivier, PA	ONDERSTEPOORT JOURNAL OF VETERINARY RESEARCH	2012	10.4102/ojvr.v79i1.362	yes
PubMed	Diversity of monogeneans and tapeworms in cypriniform fishes across two continents	Kuchta R, Řehulková E, Francová K, Scholz T, Morand S, Šimková A.	Int J Parasitol	2020	10.1016/j.ijpara.2020.06.005	no		not elected
WOS	Diversity of Nematoda and Digenea from different species of characiform fishes from Tocantins River, Maranhao, Brazil	Cardenas, MQ; Justo, MCN; Reyes, ADP; Cohen, SC	REVISTA BRASILEIRA DE PARASITOLOGIA VETERINARIA	2022	10.1590/S1984-29612022038	yes
PubMed	Diversity of Nematoda and Digenea from different species of characiform fishes from Tocantins River, Maranhão, Brazil	Cárdenas MQ, Justo MCN, Reyes ADRP, Cohen SC.	Rev Bras Parasitol Vet	2022	10.1590/S1984-29612022038	no		not elected
WOS	DIVERSITY OF PARASITES IN THE AMUR SLEEPER (PERCCOTTUS GLENII, OSTEICHTHYES, ODONTOBUTIDAE) WITHIN ITS NATIVE RANGE	Sokolov, SG; Frolov, EV	ZOOLOGICHESKY ZHURNAL	2012		no		not elected
PubMed	Diversity of parasites in wild Astronotus ocellatus (Perciformes, Cichlidae), an ornamental and food fish in Brazil	Tavares-Dias M, Neves LR.	An Acad Bras Cienc	2017	10.1590/0001-3765201720160700	no		not elected
WOS	Diversity of parasites in wild Astronotus ocellatus (Perciformes, Cichlidae), an ornamental and food fish in Brazil	Tavares-Dias, M; Neves, LR	ANAIS DA ACADEMIA BRASILEIRA DE CIENCIAS	2017	10.1590/0001-3765201720160700	yes
WOS	Diversity of parasites of fish from the Upper Parana River floodplain, Brazil	Takemoto, RM; Pavanelli, GC; Lizama, MAP; Lacerda, ACF; Yamada, FH; Moreira, LHA; Ceschini, TL; Bellay, S	BRAZILIAN JOURNAL OF BIOLOGY	2009	10.1590/S1519-69842009000300023	yes
PubMed	Diversity of parasites of fish from the Upper Paraná River floodplain, Brazil	Takemoto RM, Pavanelli GC, Lizama MA, Lacerda AC, Yamada FH, Moreira LH, Ceschini TL, Bellay S.	Braz J Biol	2009	10.1590/s1519-69842009000300023	no		not elected
PubMed	Diversity of Rhabdochona mexicana (Nematoda: Rhabdochonidae), a parasite of Astyanax spp. (Characidae) in Mexico and Guatemala, using mitochondrial and nuclear genes, with the description of a new species	Santacruz A, Ornelas-García CP, Pérez-Ponce de León G.	J Helminthol	2019	10.1017/S0022149X19000014	no		not elected
Embase	Diversity of Rhabdochona mexicana (Nematoda: Rhabdochonidae), a parasite of Astyanax spp. (Characidae) in Mexico and Guatemala, using mitochondrial and nuclear genes, with the description of a new species	Santacruz A., Ornelas-García C.P., Pérez-Ponce De León G.	Journal of Helminthology (2020) 94 Article Number: e34. Date of Publication: 2020	2020	10.1017/S0022149X19000014	yes
WOS	Diversity of Rhabdochona mexicana (Nematoda: Rhabdochonidae), a parasite of Astyanax spp. (Characidae) in Mexico and Guatemala, using mitochondrial and nuclear genes, with the description of a new species	Santacruz, A; Ornelas-Garcia, CP; De Leon, GPP	JOURNAL OF HELMINTHOLOGY	2020	10.1017/S0022149X19000014	yes
PubMed	Diversity of the parasite fauna of cyprinid (Cyprinidae) and percid (Percidae) fishes in the Vistula Lagoon, Poland	Rolbiecki L.	Wiad Parazytol	2003		no		not elected
WOS	Diversity, similarity, and host-parasite relationships in parasitic infracommunities of Hypostomus spp. from the Tiete-Batalha river basin, southeastern Brazil	Pelegrini, LS; Leite, LAR; Giao, T; Bueno, RMR; Serrano, TD; da Silva, RJ; da Azevedo, RK; Abdallah, VD	STUDIES ON NEOTROPICAL FAUNA AND ENVIRONMENT	2022	10.1080/01650521.2020.1870033	no		not elected
WOS	Diversity, specificity and speciation in larval Diplostomidae (Platyhelminthes: Digenea) in the eyes of freshwater fish, as revealed by DNA barcodes	Locke, SA; Al-Nasiri, FS; Caffara, M; Drago, F; Kalbe, M; Lapierre, AR; McLaughlin, JD; Nie, P; Overstreet, RM; Souza, GTR; Takemoto, RM; Marcogliese, DJ	INTERNATIONAL JOURNAL FOR PARASITOLOGY	2015	10.1016/j.ijpara.2015.07.001	no		not elected
WOS	DNA barcodes show cryptic diversity and a potential physiological basis for host specificity among Diplostomoidea (Platyhelminthes: Digenea) parasitizing freshwater fishes in the St. Lawrence River, Canada	Locke, SA; Mclaughlin, JD; Marcogliese, DJ	MOLECULAR ECOLOGY	2010	10.1111/j.1365-294X.2010.04713.x	no		not elected
PubMed	DNA barcoding reveals different cestode helminth species in northern European marine and freshwater ringed seals	Nyman T, Papadopoulou E, Ylinen E, Wutke S, Michell CT, Sromek L, Sinisalo T, Andrievskaya E, Alexeev V, Kunnasranta M.	Int J Parasitol Parasites Wildl	2021	10.1016/j.ijppaw.2021.06.004	no		not elected
WOS	DNA barcoding reveals different cestode helminth species in northern European marine and freshwater ringed seals	Nyman, T; Papadopoulou, E; Ylinen, E; Wutke, S; Michell, CT; Sromek, L; Sinisalo, T; Andrievskaya, E; Alexeev, V; Kunnasranta, M	INTERNATIONAL JOURNAL FOR PARASITOLOGY-PARASITES AND WILDLIFE	2021	10.1016/j.ijppaw.2021.06.004	yes
WOS	Do infections with parasites and exposure to pollution affect susceptibility to predation in johnny darters (Etheostoma nigrum)?	Krause, RJ; Grant, JWA; McLaughlin, JD; Marcogliese, DJ	CANADIAN JOURNAL OF ZOOLOGY-REVUE CANADIENNE DE ZOOLOGIE	2010	10.1139/Z10-089	no		not elected
WOS	Do parasites influence behavioural traits of wild and hatchery-reared Murray cod, Maccullochella peelii?	Shamsi, S; Rogers, L; Sales, E; Kopf, RK; Freire, R	PARASITOLOGY RESEARCH	2021	10.1007/s00436-020-07021-7	no		not elected
WOS	Do Visceral Adhesions Affect the Growth of Sockeye Salmon in the North Pacific Ocean and Bering Sea?	Nagasawa, K	FISH PATHOLOGY	2022		no		not elected
WOS	Does decreased developmental stability in the Ethiopian Lake Tana large barbs (Barbus intermedius complex sensu Banister) (Pisces, Cyprinidae) imply higher susceptibility to the Ligula intestinalis invasion?	Kozhara, AV; Zhokhov, AE; Mironovsky, AN	ZHURNAL OBSHCHEI BIOLOGII	2019	10.1134/S004445961905004X	no		not elected
WOS	Does invasive Chondrostoma nasus shift the parasite community structure of endemic Parachondrostoma toxostoma in sympatric zones?	Simkova, A; Navratilova, P; Davidova, M; Ondrackova, M; Sinama, M; Chappaz, R; Gilles, A; Costedoat, C	PARASITES & VECTORS	2012	10.1186/1756-3305-5-200	no		not elected
WOS	Dopaminergic antagonists inhibit bile chemotaxis of adult Clonorchis sinensis and its egg production	Dai, FH; Song, JH; Hong, YP; Bai, XL; Sohn, WM; Hong, SJ	PLOS NEGLECTED TROPICAL DISEASES	2020	10.1371/journal.pntd.0008220	no		not elected
WOS	DOWNSTREAM EFFECTS OF A SMALL IMPOUNDMENT ON A TURBID RIVER	PALMER, RW; OKEEFFE, JH	ARCHIV FUR HYDROBIOLOGIE	1990		no		not elected
WOS	Dracunculiasis: water-borne anthroponosis vs. food-borne zoonosis	Galan-Puchades, MT	JOURNAL OF HELMINTHOLOGY	2020	10.1017/S0022149X19000713	no		not elected
WOS	Drivers of parasite sharing among Neotropical freshwater fishes	Braga, MP; Razzolini, E; Boeger, WA	JOURNAL OF ANIMAL ECOLOGY	2015	10.1111/1365-2656.12298	no		not elected
WOS	Dujardinascaris mormyropsis n. sp (Nematoda: Anisakidae) from the osteoglossiform fish Mormyrops anguilloides (Linnaeus) (Mormyridae) in Central Africa	Moravec, F; Jirku, M	SYSTEMATIC PARASITOLOGY	2014	10.1007/s11230-014-9479-2	yes
PubMed	Dujardinascaris mormyropsis n. sp. (Nematoda: Anisakidae) from the osteoglossiform fish Mormyrops anguilloides (Linnaeus) (Mormyridae) in Central Africa	Moravec F, Jirků M.	Syst Parasitol	2014	10.1007/s11230-014-9479-2	no		not elected
WOS	Dynamics and effects of Ligula intestinalis (L.) infection in the native fish Barbus callensis Valenciennes, 1842 in Algeria	Rouis, SO; Rouis, AO; Dumont, HJ; Magellan, K; Arab, A	ACTA PARASITOLOGICA	2016	10.1515/ap-2016-0041	no		not elected
PubMed	Dynamics of Anguillicola crassus (Nematoda: Dracunculoidea) infection in eels of Lake Balaton, Hungary	Molnár K, Székely C, Perényi M.	Folia Parasitol (Praha)	1994		no		not elected
PubMed	Dynamics of Anguillicola crassus (Nematoda: Dracunculoidea) larval infection in paratenic host fishes of Lake Balaton, Hungary	Székely C.	Acta Vet Hung	1995		no		not elected
WOS	Dynamics of Anguillicola crassus (Nematoda: Dracunculoidea) larval infection in paratenic host fishes of Lake Balaton, Hungary	Szekely, C	ACTA VETERINARIA HUNGARICA	1995		yes
PubMed	Dynamics of Anguillicola crassus larval infections in a paratenic host, the ruffe (Gymnocephalus cernuus) from the Oder River on the border of Germany and Poland	Pietrock M, Meinelt T.	J Helminthol	2002	10.1079/JOH2002124	no		not elected
WOS	Dynamics of Anguillicola crassus larval infections in a paratenic host, the ruffe (Gymnocephalus cernuus) from the Oder River on the border of Germany and Poland	Pietrock, M; Meinelt, T	JOURNAL OF HELMINTHOLOGY	2002	10.1079/JOH2002124	yes
WOS	DYNAMICS OF ANGUILLICOLA-CRASSUS (NEMATODA, DRACUNCULOIDEA) INFECTION IN EELS OF LAKE BALATON, HUNGARY	MOLNAR, K; SZEKELY, C; PERENYI, M	FOLIA PARASITOLOGICA	1994		no		not elected
PubMed	Echinostoma hortense metacercariae naturally encysted in Odontobutis obscura interrupta (a freshwater fish) and experimental infection to rats	Ahn YK, Ryang YS, Chung PR, Lee KT.	Kisaengchunghak Chapchi	1985	10.3347/kjp.1985.23.2.230	no		not elected
PubMed	Echinostomiasis--a snail-borne intestinal trematode zoonosis	Carney WP.	Southeast Asian J Trop Med Public Health	1991		no		not elected
WOS	ECOLOGICAL AND TOXICOLOGICAL FACTORS CONTRIBUTING TO THE PREVALENCE OF POTENTIALLY HARMFUL TO HUMAN HEALTH BIOHELMINTHOSES OF FISH OF YAKUTIA	Platonov, TA; Kuzmina, NV; Nyukkanov, AN; Stepanov, KM; Protodyakonova, GP; Gorokhova, AI	YAKUT MEDICAL JOURNAL	2019	10.25789/YMJ.2019.65.20	no		not elected
WOS	Ecological aspects of endohelminths parasitizing Cichla monoculus Spix, 1831 (Perciformes : Cichlidae) in the Parana River near Porto Rico, State of Parana, Brazil	Machado, PM; de Almeida, SC; Pavanelli, GC; Takemoto, RM	COMPARATIVE PARASITOLOGY	2000		no		not elected
WOS	Ecological aspects of endoparasites in red piranha (Pygocentrus nattereri Kner, 1860) from Cuiaba river, Mato Grosso, Brazil	Barros, LA; Mateus, LAF; Braum, DT; Bonaldo, J	ARQUIVO BRASILEIRO DE MEDICINA VETERINARIA E ZOOTECNIA	2010	10.1590/S0102-09352010000100033	no		not elected
WOS	Ecological aspects of metazoan endoparasites of Metynnis lippincottianus (Cope, 1870) (Characidae) from Upper Parana River floodplain, Brazil	Moreira, LHA; Takemoto, RM; Yamada, FH; Ceschini, TL; Pavanelli, GC	HELMINTHOLOGIA	2009	10.2478/s11687-009-0040-9	no		not elected
WOS	ECOLOGICAL ASPECTS OF NEMATODE PARASITES OF INTRODUCED SALMONIDS FROM VALDIVIA RIVER BASIN, CHILE	TORRES, P; CABEZAS, X; ARENAS, J; MIRANDA, JC; JARA, C; GALLARDO, C	MEMORIAS DO INSTITUTO OSWALDO CRUZ	1991	10.1590/S0074-02761991000100018	no		not elected
WOS	ECOLOGICAL ASPECTS OF THE PARASITES IN Cichlasoma bimaculatum (CICHLIDAE), ORNAMENTAL FISH FROM THE BRAZILIAN AMAZON	Tavares-Dias, M; Goncalves, RA; Oliveira, MSB; Neves, LR	ACTA BIOLOGICA COLOMBIANA	2017	10.15446/abc.v22n2.60015	no		not elected
PubMed	Ecological bases of the combination of natural foci of Trematoda infections in the floodplain-river ecosystem of the Konda River. Communication 2. Host population-combined foci of Trematoda infections	Ushakov AV.	Med Parazitol (Mosk)	2007		no		not elected
WOS	Ecological data of Travassosnema travassosi travassosi (Dracunculoidea : Guyanemidae) from the humour of the eyes of Acestrorhynchus lacustris from Tibagi River, Parana, Brazil	Silva-Souza, AT; Saraiva, A	MEMORIAS DO INSTITUTO OSWALDO CRUZ	2002	10.1590/S0074-02762002000100007	no		not elected
PubMed	Ecological morphotaxometry of trematodes of garfish (Teleostomi: Belonidae) from Gangetic riverine ecosystem in India. I. Morphology and taxometric assessment of Cephalogonimus yamunii n.sp	Upadhyay SK, Jaiswal N, Malhotra A, Malhotra SK.	J Parasit Dis	2013	10.1007/s12639-012-0169-1	no		not elected
WOS	Ecological parameters of the endohelminths in relation to size and sex of Prochilodus argenteus (Actinopterygii: Prochilodontidae) from the Upper Sao Francisco River, Minas Gerais, Brazil	Monteiro, CM; Santos, MD; Zuchi, NA; Brasil-Sato, MC	ZOOLOGIA	2009	10.1590/S1984-46702009000400021	no		not elected
PubMed	Ecological studies of helminth parasites of the largemouth bass, Micropterus salmoides, from Lake Naivasha and the Oloidien Bay, Kenya	Aloo PA.	Onderstepoort J Vet Res	1999		no		not elected
WOS	Ecological studies of helminth parasites of the largemouth bass, Micropterus salmoides, from Lake Naivasha and the Oloidien Bay, Kenya	Aloo, PA	ICOPA IX - 9TH INTERNATIONAL CONGRESS OF PARASITOLOGY	1998		yes
WOS	Ecological studies of helminth parasites of the largemouth bass, Micropterus salmoides, from Lake Naivasha and the Oloidien Bay, Kenya	Aloo, PA	ONDERSTEPOORT JOURNAL OF VETERINARY RESEARCH	1999		yes
PubMed	Ecological study on helminths of three species of Gobiidae from the Danube River, Bulgaria	Zaharieva RG, Zaharieva PG, Kirin DA.	Helminthologia	2023	10.2478/helm-2023-0008	no		not elected
WOS	Ecological study on helminths of three species of Gobiidae from the Danube River, Bulgaria	Zaharieva, R. G.; Zaharieva, P. G.; Kirin, D. A.	HELMINTHOLOGIA	2023	10.2478/helm-2023-0008	no		not elected
PubMed	Ecological-faunistical review of fish parasites in the Umbozero Lake (the Kola Peninsula)	Mitenev VK, Shul'man BS.	Parazitologiia	2010		no		not elected
WOS	Ecology and seasonal variation of parasites in wild Aequidens tetramerus, a Cichlidae from the Amazon	Tavares-Dias, M; Oliveira, MSB; Goncalves, RA; Silva, LMA	ACTA PARASITOLOGICA	2014	10.2478/s11686-014-0225-3	no		not elected
WOS	ECOLOGY OF ALPINE STREAMS	WARD, JV	FRESHWATER BIOLOGY	1994	10.1111/j.1365-2427.1994.tb01126.x	no		not elected
WOS	Ecology of Clinostomum complanatum Rudolphi, 1814 (Trematoda : Clinostomidae) infecting fish from the floodplain of the high Parana River, Brazil	Dias, MLGG; Minte-Vera, CV; Eiras, JC; Machado, MH; Souza, GTR; Pavanelli, GC	PARASITOLOGY RESEARCH	2006	10.1007/s00436-006-0205-0	yes
PubMed	Ecology of Clinostomum complanatum Rudolphi, 1814 (Trematoda: Clinostomidae) infecting fish from the floodplain of the high Paraná River, Brazil	Dias ML, Minte-Vera CV, Eiras JC, Machado MH, Souza GT, Pavanelli GC.	Parasitol Res	2006	10.1007/s00436-006-0205-0	no		not elected
Embase	Ecology of Clinostomum complanatum Rudolphi, 1814 (Trematoda: Clinostomidae) infecting fish from the floodplain of the high Paraná River, Brazil	Dias M.L.G.G., Minte-Vera C.V., Eiras J.C., Machado M.H., Souza G.T.R., Pavanelli G.C.	Parasitology Research (2006) 99:6 (675-681). Date of Publication: November 2006	2006	10.1007/s00436-006-0205-0	yes
WOS	Ecology of diplostomid (Trematoda: Digenea) infection in freshwater fish in southern Africa	Grobbelaar, A; Van As, LL; Butler, HJB; Van As, JG	AFRICAN ZOOLOGY	2014	10.3377/004.049.0206	no		not elected
WOS	Ecology of metazoan parasites of Clarias gariepinus (Osteichthyes: Clariidae) from the Nwanedi-Luphephe Dams of the Limpopo River System, South Africa	Madanire-Moyo, GN; Luus-Powell, WJ; Olivier, PAS	AFRICAN ZOOLOGY	2010	10.3377/004.045.0202	no		not elected
WOS	Ecology of Proteocephalus torulosus in the blue bream (Abramis ballerus) from the Oder River on the borders of Germany and Poland	Pietrock, M; Kruger, R; Meinelt, T	JOURNAL OF HELMINTHOLOGY	1998	10.1017/S0022149X00016497	yes
PubMed	Ecology of proteocephalus torulosus in the blue bream (Abramis ballerus) fromthe oder river on the borders of germany and poland	Pietrock M, Kruger R, Meinelt T.	J Helminthol	1998	10.1017/s0022149x00016497	no		not elected
WOS	Ecology of the parasitic endohelminth community of Pseudoplatystoma fasciatum (Linnaeus, 1776) (Siluriformes: Pimelodidae) from the Aquidauana River, Pantanal, State of Mato Grosso do Sul, Brazil	Cm, C; Fonseca, VE; Takemoto, RM; Moraes, FR	BRAZILIAN JOURNAL OF BIOLOGY	2009	10.1590/S1519-69842009000100011	no		not elected
PubMed	Ectoparasites and endoparasites community of Ageneiosus ucayalensis (Siluriformes: Auchenipteridae), catfish from Amazon River system in northern Brazil	de Oliveira Ferreira D, Tavares-Dias M.	J Parasit Dis	2017	10.1007/s12639-016-0857-3	no		not elected
WOS	Ectoparasites as numerical dominant species in parasite community of Trachelyopterus striatulus (Siluriformes: Auchenipteridae) from Guandu River, southeastern Brazil	Mesquita, RLB; Azevedo, RK; Abdallah, VD; Luque, JL	BRAZILIAN JOURNAL OF BIOLOGY	2011	10.1590/S1519-69842011000400006	no		not elected
WOS	Ectoparasitic diversity, gill alterations in Hoplerythrinus unitaeniatus (Characiformes: Erythrinidae) and Cichlasoma bimaculatum (Perciformes: Cichlidae) and quality of fishing water in the Quilombola zone in Maranhao State, Brazil	Rodrigues Silva, Ladilson; Silva Mendes, Juliany; Alves Paiva, Izabela; da Silva Monteiro, Vitorya Mendes; de Jesus, Greiciene dos Santos; Santos, Hamilton Pereira; Silva Coimbra, Viviane Correa; Bezerra, Danilo Cutrim; Chaves Bezerra, Nancyleni Pinto	LATIN AMERICAN JOURNAL OF AQUATIC RESEARCH	2023	10.3856/vol51-issue1-fulltext-2936	no		not elected
PubMed	Editorial	Lewis J.	J Helminthol	1998	10.1017/s0022149x0001659x	no		not elected
WOS	Effect of branchial parasites on the efficiency of the gills of a freshwater catfish, Wallago attu	Ojha, J; Hughes, GM	JOURNAL OF ZOOLOGY	2001	10.1017/S0952836901001170	no		not elected
WOS	Effect of Ligula intestinalis on the reproductive capacity of Rastrineobola argentea in Lake Victoria	Cowx, IG; Rollins, D; Tumwebaze, R	JOURNAL OF FISH BIOLOGY	2008	10.1111/j.1095-8649.2008.02058.x	no		not elected
WOS	Effect of marine Eubothrium sp (Cestoda : Pseudophyllidea) on the growth of Atlantic salmon, Salmo salar L.	Saksvik, M; Nilsen, F; Nylund, A; Berland, B	JOURNAL OF FISH DISEASES	2001	10.1046/j.1365-2761.2001.00276.x	no		not elected
PubMed	Effect of Nanophyetus salmincola and Bacterial Co-Infection on Mortality of Juvenile Chinook Salmon	Roon SR, Alexander JD, Jacobson KC, Bartholomew JL.	J Aquat Anim Health	2015	10.1080/08997659.2015.1094150	no		not elected
WOS	Effect of Nanophyetus salmincola and Bacterial Co-Infection on Mortality of Juvenile Chinook Salmon	Roon, SR; Alexander, JD; Jacobson, KC; Bartholomew, JL	JOURNAL OF AQUATIC ANIMAL HEALTH	2015	10.1080/08997659.2015.1094150	yes
PubMed	Effect of pond water depth on snail populations and fish-borne zoonotic trematode transmission in juvenile giant gourami (Osphronemus goramy) aquaculture nurseries	Thien PC, Madsen H, Nga HT, Dalsgaard A, Murrell KD.	Parasitol Int	2015	10.1016/j.parint.2015.07.005	no		not elected
WOS	Effect of pond water depth on snail populations and fish-borne zoonotic trematode transmission in juvenile giant gourami (Osphronemus goramy) aquaculture nurseries	Thien, PC; Madsen, H; Nga, HTN; Dalsgaard, A; Murrell, KD	PARASITOLOGY INTERNATIONAL	2015	10.1016/j.parint.2015.07.005	yes
WOS	Effect of the cestode macroparasite Schistocephalus pungitii on the reproductive success of ninespine stickleback, Pungitius pungitius	Heins, DC; Ulinski, B; Johnson, J; Baker, JA	CANADIAN JOURNAL OF ZOOLOGY	2004	10.1139/Z04-171	no		not elected
WOS	Effect of water warming on the structure of biofilm-dwelling communities	Majdi, N; Uthoff, J; Traunspurger, W; Laffaille, P; Maire, A	ECOLOGICAL INDICATORS	2020	10.1016/j.ecolind.2020.106622	no		not elected
PubMed	Effectiveness of a community-based integrated strategy to control soil-transmitted helminthiasis and clonorchiasis in the People's Republic of China	Chen YD, Li HZ, Xu LQ, Qian MB, Tian HC, Fang YY, Zhou CH, Ji Z, Feng ZJ, Tang M, Li Q, Wang Y, Bergquist R, Zhou XN.	Acta Trop	2021	10.1016/j.actatropica.2020.105650	no		not elected
WOS	Effectiveness of a community-based integrated strategy to control soil-transmitted helminthiasis and clonorchiasis in the People's Republic of China	Chen, YD; Li, HZ; Xu, LQ; Qian, MB; Tian, HC; Fang, YY; Zhou, CH; Ji, Z; Feng, ZJ; Tang, M; Li, Q; Wang, Y; Bergquist, R; Zhou, XN	ACTA TROPICA	2021	10.1016/j.actatropica.2020.105650	yes
PubMed	Effects of a chemically polluted discharge on the relationship between fecundity and parasitic infections in the chub (Leuciscus cephalus) from a river in southern England	Morley NJ, Costa HH, Lewis JW.	Arch Environ Contam Toxicol	2010	10.1007/s00244-009-9386-8	no		not elected
Embase	Effects of a chemically polluted discharge on the relationship between fecundity and parasitic infections in the chub (leuciscus cephalus) from a river in Southern England	Morley N.J., Costa H.H., Lewis J.W.	Archives of Environmental Contamination and Toxicology (2010) 58:3 (783-792). Date of Publication: April 2010	2010	10.1007/s00244-009-9386-8	yes
WOS	Effects of a Chemically Polluted Discharge on the Relationship Between Fecundity and Parasitic Infections in the Chub (Leuciscus cephalus) from a River in Southern England	Morley, NJ; Costa, HH; Lewis, JW	ARCHIVES OF ENVIRONMENTAL CONTAMINATION AND TOXICOLOGY	2010	10.1007/s00244-009-9386-8	yes
WOS	Effects of aluminium and bacterial lipopolysaccharide on oxidative stress and immune parameters in roach, Rutilus rutilus L.	Jolly, S; Jaffal, A; Delahaut, L; Palluel, O; Porcher, JM; Geffard, A; Sanchez, W; Betoulle, S	ENVIRONMENTAL SCIENCE AND POLLUTION RESEARCH	2014	10.1007/s11356-014-3227-7	no		not elected
WOS	Effects of an extraordinarily harsh winter on macroinvertebrates and fish in boreal streams	Hoffsten, PO	ARCHIV FUR HYDROBIOLOGIE	2003	10.1127/0003-9136/2003/0157-0505	no		not elected
WOS	Effects of bottom-feeding fish juveniles on the vertical distribution of a meiofaunal community	Weber, S; Majdi, N; Traunspurger, W	HYDROBIOLOGIA	2018	10.1007/s10750-018-3658-0	no		not elected
WOS	Effects of climatic changes on anisakid nematodes in polar regions	Rokicki, J	POLAR SCIENCE	2009	10.1016/j.polar.2009.06.002	no		not elected
PubMed	Effects of environmental variation on host-parasite interaction in three-spined sticklebacks (Gasterosteus aculeatus)	Scharsack JP, Franke F, Erin NI, Kuske A, Büscher J, Stolz H, Samonte IE, Kurtz J, Kalbe M.	Zoology (Jena)	2016	10.1016/j.zool.2016.05.008	no		not elected
WOS	Effects of environmental variation on host-parasite interaction in three-spined sticklebacks (Gasterosteus aculeatus)	Scharsack, JP; Franke, F; Erin, NI; Kuske, A; Buscher, J; Stolz, H; Samonte, IE; Kurtz, J; Kalbe, M	ZOOLOGY	2016	10.1016/j.zool.2016.05.008	yes
WOS	EFFECTS OF EUBOTHRIUM-SALVELINI (CESTODA) ON THE BEHAVIOR OF CYCLOPS-VERNALIS (COPEPODA) AND ITS SUSCEPTIBILITY TO FISH PREDATORS	POULIN, R; CURTIS, MA; RAU, ME	PARASITOLOGY	1992	10.1017/S0031182000074199	no		not elected
WOS	Effects of experimental infections with larvae of Eustrongylides ignotus Jaegerskiold, 1909 and Contracaecum multipapillatum (Drasche, 1882) Baylis, 1920 in rabbits	Barros, LA; Tortelly, R; Pinto, RM; Gomes, DC	ARQUIVO BRASILEIRO DE MEDICINA VETERINARIA E ZOOTECNIA	2004	10.1590/S0102-09352004000300007	no		not elected
PubMed	Effects of fermentation time and low temperature during the production process of Thai pickled fish (pla-som) on the viability and infectivity of Opisthorchis viverrini metacercariae	Onsurathum S, Pinlaor P, Haonon O, Chaidee A, Charoensuk L, Intuyod K, Boonmars T, Laummaunwai P, Pinlaor S.	Int J Food Microbiol	2016	10.1016/j.ijfoodmicro.2015.11.001	no		not elected
WOS	Effects of fermentation time and low temperature during the production process of Thai pickled fish (pla-som) on the viability and infectivity of Opisthorchis viverrini metacercariae	Onsurathum, S; Pinlaor, P; Haonon, O; Chaidee, A; Charoensuk, L; Intuyod, K; Boonmars, T; Laummaunwai, P; Pinlaor, S	INTERNATIONAL JOURNAL OF FOOD MICROBIOLOGY	2016	10.1016/j.ijfoodmicro.2015.11.001	yes
WOS	Effects of fish species composition on Diphyllobothrium spp. infections in brown trout - is three-spined stickleback a key species?	Kuhn, JA; Frainer, A; Knudsen, R; Kristoffersen, R; Amundsen, PA	JOURNAL OF FISH DISEASES	2016	10.1111/jfd.12467	no		not elected
WOS	Effects of fluctuating temperatures and gill parasites on reproduction of the fountain darter Etheostoma fonticola	McDonald, DL; Bonner, TH; Oborny, EL; Brandt, TM	JOURNAL OF FRESHWATER ECOLOGY	2007	10.1080/02705060.2007.9665052	no		not elected
WOS	Effects of formalin on water quality and parasitic monogeneans on silver perch (Bidyanus bidyanus Mitchell) in earthen ponds	Rowland, SJ; Nixon, M; Landos, M; Mifsud, C; Read, P; Boyd, P	AQUACULTURE RESEARCH	2006	10.1111/j.1365-2109.2006.01505.x	no		not elected
WOS	Effects of invasive macrophytes on littoral-zone productivity and foodweb dynamics in a New Zealand high-country lake	Kelly, DJ; Hawes, I	JOURNAL OF THE NORTH AMERICAN BENTHOLOGICAL SOCIETY	2005	10.1899/03-097.1	no		not elected
WOS	Effects of juvenile fish predation (Cyprinus carpio L.) on the composition and diversity of free-living freshwater nematode assemblages	Weber, S; Traunspurger, W	NEMATOLOGY	2016	10.1163/15685411-00002941	no		not elected
WOS	Effects of Ligula intestinalis on habitat use, predation risk and catchability in European minnows	Museth, J	JOURNAL OF FISH BIOLOGY	2001	10.1006/jfbi.2001.1720	no		not elected
WOS	Effects of mercury and chromium upon longevity of Diplostomum sp (Trematoda : Diplostomidae) cercariae	Pietrock, M; Marcogliese, DJ; Meinelt, T; McLaughlin, JD	PARASITOLOGY RESEARCH	2002	10.1007/s00436-001-0529-8	no		not elected
WOS	Effects of multiple stressors in fish: how parasites and contaminants interact	Sures, B; Nachev, M	PARASITOLOGY	2022	10.1017/S0031182022001172	no		not elected
WOS	Effects of periodic hypoxia on mortality, feeding and predation in an estuarine epifaunal community	Sagasti, A; Schaffner, LC; Duffy, JE	JOURNAL OF EXPERIMENTAL MARINE BIOLOGY AND ECOLOGY	2001	10.1016/S0022-0981(01)00220-9	no		not elected
WOS	Effects of stocking density on the performance of the Australian freshwater silver perch (Bidyanus bidyanus) in cages	Rowland, SJ; Mifsud, C; Nixon, M; Boyd, P	AQUACULTURE	2006	10.1016/j.aquaculture.2005.04.049	no		not elected
WOS	Effects of the eye fluke Diplostomum spathaceum on the energetics and feeding of Arctic charr Salvelinus alpinus	Voutilainen, A; Figueiredo, K; Huuskonen, H	JOURNAL OF FISH BIOLOGY	2008	10.1111/j.1095-8649.2008.02050.x	no		not elected
WOS	Effects of the introduction of white sucker, Catostomus commersoni, on the parasite fauna of brook trout, Salvelinus fontinalis	Dubois, N; Marcogliese, DJ; Magnan, P	CANADIAN JOURNAL OF ZOOLOGY-REVUE CANADIENNE DE ZOOLOGIE	1996	10.1139/z96-146	no		not elected
WOS	Effects of various hormones on the sexual maturity of European eel (Anguilla anguilla L.) females from farm and lakes	Muller, T; Varadi, B; Horn, P; Bercsenyi, M	ACTA BIOLOGICA HUNGARICA	2003	10.1556/ABiol.54.2003.3-4.9	no		not elected
WOS	Efficacy of 6-, 12-, and 24-h Praziquantel Bath Treatments against Asian Tapeworms Bothriocephalus acheilognathi in Grass Carp	Mitchell, A; Darwish, A	NORTH AMERICAN JOURNAL OF AQUACULTURE	2009	10.1577/A07-091.1	no		not elected
WOS	Efficacy of oral praziquantel treatment against the skin fluke infection of cultured chub mackerel, Scomber japonicus	Yamamoto, S; Shirakashi, S; Morimoto, S; Ishimaru, K; Murata, O	AQUACULTURE	2011	10.1016/j.aquaculture.2011.06.045	no		not elected
WOS	Efficacy of silver nanoparticles against the adults and eggs of monogenean parasites of fish	Pimentel-Acosta, CA; Morales-Serna, FN; Chavez-Sanchez, MC; Lara, HH; Pestryakov, A; Bogdanchikova, N; Fajer-Avila, EJ	PARASITOLOGY RESEARCH	2019	10.1007/s00436-019-06315-9	no		not elected
WOS	Eggs as a Suitable Tool for Species Diagnosis of Causative Agents of Human Diphyllobothriosis (Cestoda)	Lestinova, K; Soldanova, M; Scholz, T; Kuchta, R	PLOS NEGLECTED TROPICAL DISEASES	2016	10.1371/journal.pntd.0004721	no		not elected
WOS	Electro-fishing in the lab: A new method to detect acute effects of heavy metals and organic pollutants in invertebrate indicator organisms	Fenske, C; Gunther, B	INTERNATIONAL JOURNAL OF HYGIENE AND ENVIRONMENTAL HEALTH	2001	10.1078/1438-4639-00089	no		not elected
PubMed	Element concentrations in the swimbladder parasite Anguillicola crassus (nematoda) and its host the European eel, Anguilla anguilla from Asi River (Hatay-Turkey)	Genc E, Sangun MK, Dural M, Can MF, Altunhan C.	Environ Monit Assess	2008	10.1007/s10661-007-9878-9	no		not elected
Embase	Element concentrations in the swimbladder parasite Anguillicola crassus (nematoda) and its host the European eel, Anguilla anguilla from Asi River (Hatay-Turkey)	Genc E., Sangun M.K., Dural M., Can M.F., Altunhan C.	Environmental Monitoring and Assessment (2008) 141:1-3 (59-65). Date of Publication: June 2008	2008	10.1007/s10661-007-9878-9	yes
WOS	Element concentrations in the swimbladder parasite Anguillicola crassus (nematoda) and its host the European eel, Anguilla anguilla from Asi River (Hatay-Turkey)	Genc, E; Sangun, MK; Dural, M; Can, MF; Altunhan, C	ENVIRONMENTAL MONITORING AND ASSESSMENT	2008	10.1007/s10661-007-9878-9	yes
WOS	Emerging foodborne trematodiasis	Keiser, J; Utzinger, J	EMERGING INFECTIOUS DISEASES	2005	10.3201/eid1110.050614	no		not elected
PubMed	Endemicity of Zoonotic Trematode Metacercariae in Fish from Deokcheon-gang (River) in Sancheong-gun, Gyeongsangnam-do, Republic of Korea	Sohn WM, Na BK, Cho SH, Lee HI, Ju JW, Lee MR, Park JG, Ahn J.	Korean J Parasitol	2021	10.3347/kjp.2021.59.5.523	no		not elected
Embase	Endemicity of zoonotic trematode metacercariae in fish from deokcheon-gang (River) in Sancheong-gun, Gyeongsangnam-do, republic of Korea	Sohn W.-M., Na B.-K., Cho S.-H., Lee H.I., Ju J.-W., Lee M.-R., Park J.-G., Ahn J.	Korean Journal of Parasitology (2021) 59:5 (523-529). Date of Publication: 1 Oct 2021	2021	10.3347/KJP.2021.59.5.523	yes
WOS	Endemicity of Zoonotic Trematode Metacercariae in Fish from Deokcheon-gang (River) in Sancheong-gun, Gyeongsangnam-do, Republic of Korea	Sohn, WM; Na, BK; Cho, SH; Lee, HI; Ju, JW; Lee, MR; Park, JG; Ahn, J	KOREAN JOURNAL OF PARASITOLOGY	2021	10.3347/kjp.2021.59.5.523	yes
PubMed	Endohelminth parasites from salmonids in intensive culture from southern Chile	Torres P, Quintanilla JC, Rozas M, Miranda P, Ibarra R, San Martín MF, Raddatz B, Wolter M, Villegas A, Canobra C, Hausdorf M, Silva R.	J Parasitol	2010	10.1645/GE-2211.1	no		not elected
Embase	Endohelminth parasites from salmonids in intensive culture from southern Chile	Torres P., Quintanilla J.C., Rozas M., Miranda P., Ibarra R., San Martín M.F., Raddatz B., Wolter M., Villegas A., Canobra C., Hausdorf M., Silva R.	Journal of Parasitology (2010) 96:3 (669-670). Date of Publication: June 2010	2010	10.1645/GE-2211.1	yes
WOS	Endohelminth Parasites From Salmonids in Intensive Culture From Southern Chile	Torres, P; Quintanilla, JC; Rozas, M; Miranda, P; Ibarra, R; Martin, MFS; Raddatz, B; Wolter, M; Villegas, A; Canobra, C; Hausdorf, M; Silva, R	JOURNAL OF PARASITOLOGY	2010	10.1645/GE-2211.1	yes
WOS	Endohelminth Parasites in Loaches Cobitis spp. (Actinopterygii: Cobitidae), with the First Record of Allocreadium transversale (Rudolphi, 1802) (Digenea: Allocreadiidae) in Bulgaria	Smiga, L; Fedorcak, J; Faltynkova, A; Stefanov, T; Bystrianska, J; Halacka, K; Koscova, L; Kosco, J	ACTA ZOOLOGICA BULGARICA	2020		no		not elected
WOS	Endohelminth parasites of male and female tigerfish, Hydrocynus vittatus (Castelnau, 1861), from the Sanyati basin in Lake Kariba	Mabika, N; Barson, M; Van Dyk, C; Avenant-Oldewage, A	AFRICAN ZOOLOGY	2022	10.1080/15627020.2022.2132119	no		not elected
WOS	Endohelminth parasites of seven goodein species (Cyprinodontiformes: Goodeidae) from Lake Zacapu, Michoacan, Central Mexico Plateau	Martinez-Aquino, A; Perez-Rodriguez, R; Hernandez-Mena, DI; Garrido-Olvera, L; Aguilar-Aguilar, R; de Leon, GPP	HIDROBIOLOGICA	2012		no		not elected
WOS	Endohelminth parasites of the freshwater fish Zoogoneticus purhepechus (Cyprinodontiformes: Goodeidae) from two springs in the Lower Lerma River, Mexico	Martinez-Aquino, A; Hernandez-Mena, DI; Perez-Rodriguez, R; Aguilar-Aguilar, R; de Leon, GPP	REVISTA MEXICANA DE BIODIVERSIDAD	2011		no		not elected
WOS	Endohelminths in Cichla piquiti (Perciformes, Cichlidae) from the Parana River, Sao Paulo State, Brazil	Franceschini, L; Zago, AC; Zocoller-Seno, MC; Verissimo-Silveira, R; Ninhaus-Silveira, A; da Silva, RJ	REVISTA BRASILEIRA DE PARASITOLOGIA VETERINARIA	2013	10.1590/S1984-29612013000400006	yes
PubMed	Endohelminths in Cichla piquiti (Perciformes, Cichlidae) from the Paraná River, São Paulo State, Brazil	Franceschini L, Zago AC, Zocoller-Seno MC, Veríssimo-Silveira R, Ninhaus-Silveira A, da Silva RJ.	Rev Bras Parasitol Vet	2013	10.1590/S1984-29612013000400006	no		not elected
WOS	Endohelminths of European Perch (Perca fluviatilis) from Selected Localities in Poland with an Emphasis on Search of the Broad Fish Tapeworm Dibothriocephalus latus	Radacovska, A; Bazsalovicsova, E; Linowska, A; Kolodziej-Sobocinska, M; Kralova-Hromadova, I	ACTA PARASITOLOGICA	2019	10.2478/s11686-019-00087-z	no		not elected
WOS	Endohelminths of Fishes of Commercial Importance from Vicente Guerrero Reservoir, Tamaulipas, Mexico	Garrido-Olvera, L; Benavides-Gonzalez, F; Rabago-Castro, JL; Perez-Castaneda, R; Garcia-Prieto, L	COMPARATIVE PARASITOLOGY	2017	10.1654/1525-2647-84.2.194	no		not elected
WOS	ENDOHELMINTHS OF GILA CONSPERSA (ACTINOPTERYGII: CYPRINIDAE) FROM THE AGUANAVAL RIVER BASIN, STATE OF ZACATECAS, CENTRAL MEXICO	Aguilar-Aguilar, R; Lagunas-Calvo, O; Rivas, G	SOUTHWESTERN NATURALIST	2016	10.1894/0038-4909-61.3.269	no		not elected
WOS	Endohelminths of Mediterranean barbel, Barbus peloponnesius petenyi, in running waters of West Serbia (Yugoslavia)	Cakic, PD; Hegedis, AE; Kataranovski, DS; Lenhardt, MB	FOLIA ZOOLOGICA	1998		no		not elected
WOS	Endohelminths of some species of fishes from Lake Xochimilco, Mexico	Garcia-Lopez, MD; Salguero-Vargas, G; Garcia-Prieto, L; Osorio-Sarabia, D; de Leon, GPP	REVISTA MEXICANA DE BIODIVERSIDAD	2016	10.1016/j.rmb.2016.06.018	no		not elected
PubMed	Endoparasite Community Differences in Sunfish (Lepomis spp.) Above and Below Coal Mine Effluent in Southern Illinois	Claxton A, Laursen J.	J Parasitol	2015	10.1645/12-157.1	no		not elected
Embase	Endoparasite community differences in Sunfish (Lepomis spp.) above and below coal mine effluent in southern Illinois	Claxton A., Laursen J.	Journal of Parasitology (2015) 101:3 (282-289). Date of Publication: 1 Jun 2015	2015	10.1645/12-157.1	yes
WOS	ENDOPARASITE COMMUNITY DIFFERENCES IN SUNFISH (LEPOMIS SPP.) ABOVE AND BELOW COAL MINE EFFLUENT IN SOUTHERN ILLINOIS	Claxton, A; Laursen, J	JOURNAL OF PARASITOLOGY	2015	10.1645/12-157.1	yes
WOS	Endoparasite fauna of Brycon amazonicus and B. melanopterus (Characidae, Bryconinae) from Negro and Solimoes rivers, Amazon, Brazil	Ribeiro, TS; Ueda, BH; Pavanelli, GC; Takemoto, RM	ACTA AMAZONICA	2016	10.1590/1809-4392201502153	no		not elected
WOS	Endoparasite fauna of freshwater fish from the upper Jurua River in the Western Amazon, Brazil	Virgilio, LR; Martins, WMO; Lima, FS; Takemoto, RM; Camargo, LMA; Meneguetti, DUO	JOURNAL OF HELMINTHOLOGY	2022	10.1017/S0022149X2200027X	yes
PubMed	Endoparasite fauna of freshwater fish from the upper Juruá River in the Western Amazon, Brazil	Virgilio LR, Martins WMO, Lima FS, Takemoto RM, Camargo LMA, Meneguetti DUO.	J Helminthol	2022	10.1017/S0022149X2200027X	no		not elected
WOS	Endoparasites of European perch Perca fluviatilis fry: role of spatial segregation	Kuchta, R; Cech, M; Scholz, T; Soldanova, M; Levron, C; Skorikova, B	DISEASES OF AQUATIC ORGANISMS	2009	10.3354/dao02090	no		not elected
WOS	ENDOPARASITES OF Gymnotus sp (GYMNOTIFORMES: GYMNOTIDAE) FROM COMMERCIAL BAITFISH FARMING IN PANTANAL BASIN, CENTRAL BRAZIL	Ventura, AS; de Padua, SB; Ishikawa, MM; Martins, ML; Takemoto, RM; Jeronimo, GT	BOLETIM DO INSTITUTO DE PESCA	2018	10.20950/1678-2305.2018.322	no		not elected
WOS	ENDOPARASITES OF Rhaphiodon vulpinus (Characiformes: Cynodontidae) AND THEIR RELATION TO THE STANDARD LENGTH AND SEX OF THEIR HOSTS	Karling, LC; Lacerda, ACF; de Alvarenga, FMS; Takemoto, RM; Pavanelli, GC	BIOSCIENCE JOURNAL	2013		no		not elected
PubMed	Endo-parasitic helminthes of four mormyrid species (Osteichthyes: Mormyridae) from a West African flood river system	Nwani CD, Oti EE, Odoh GE, Ezenwaji HM.	Pak J Biol Sci	2008	10.3923/pjbs.2008.202.207	no		not elected
WOS	Endoparasitic helminths in Baltic salmon Salmo salar: ecological implications	Setyawan, AC; Zuo, SZ; Kania, PW; Buchmann, K	DISEASES OF AQUATIC ORGANISMS	2019	10.3354/dao03391	no		not elected
WOS	Endoparasitic helminths of fishes in three alpine lakes in France and Switzerland	Hanzelova, V; Scholz, T; Gerdeaux, D; de Chambrier, A	REVUE SUISSE DE ZOOLOGIE	1999	10.5962/bhl.part.80094	no		not elected
WOS	Endoparasitic helminths of the European eel, Anguilla anguilla, from four disconnected meanders from the rivers Leie and Scheldt in western Flanders, Belgium	Schabuss, M; Konecny, R; Belpaire, C; Schiemer, F	FOLIA PARASITOLOGICA	1997		no		not elected
WOS	Enigmatic decline of a common fish parasite (Diplostomum spp.) in the St. Lawrence River: Evidence for a dilution effect induced by the invasive round goby	Gendron, AD; Marcogliese, DJ	INTERNATIONAL JOURNAL FOR PARASITOLOGY-PARASITES AND WILDLIFE	2017	10.1016/j.ijppaw.2017.04.002	no		not elected
PubMed	Enteric helminths of perch (Perca fluviatilis L.) and yellow perch (Perca flavescens Mitchill): stochastic or predictable assemblages?	Carney JP, Dick TA.	J Parasitol	1999		no		not elected
WOS	Enteric helminths of perch (Perca fluviatilis L.) and yellow perch (Perca flavescens Mitchill): Stochastic or predictable assemblages?	Carney, JP; Dick, TA	JOURNAL OF PARASITOLOGY	1999	10.2307/3285812	yes
Embase	Environmental sodium regulates cutaneous sugar transport in a digenean fluke	Uglem G.L.	Parasitology (1987) 94:1 (1-6). Date of Publication: 1987	1987		no		not elected
PubMed	Environmental stresses and skeletal deformities in fish from the Willamette River, Oregon	Villeneuve DL, Curtis LR, Jenkins JJ, Warner KE, Tilton F, Kent ML, Watral VG, Cunningham ME, Markle DF, Sethajintanin D, Krissanakriangkrai O, Johnson ER, Grove R, Anderson KA.	Environ Sci Technol	2005	10.1021/es048570c	no		not elected
Embase	Environmental stresses and skeletal deformities in fish from the Willamette River, Oregon	Villeneuve D.L., Curtis L.R., Jenkins J.J., Warner K.E., Tilton F., Kent M.L., Watral V.G., Cunningham M.E., Markle D.F., Sethajintanin D., Krissanakriangkrai O., Johnson E.R., Grove R., Anderson K.A.	Environmental Science and Technology (2005) 39:10 (3495-3506). Date of Publication: 15 May 2005	2005	10.1021/es048570c	yes
WOS	Environmental stresses and skeletal deformities in fish from the Willamette River, Oregon	Villeneuve, DL; Curtis, LR; Jenkins, JJ; Warner, KE; Tilton, F; Kent, ML; Watral, VG; Cunningham, ME; Markle, DF; Sethajintanin, D; Krissanakriangkrai, O; Johnson, ER; Grove, R; Anderson, KA	ENVIRONMENTAL SCIENCE & TECHNOLOGY	2005	10.1021/es048570c	yes
PubMed	Environmental temperature variation influences fitness trade-offs and tolerance in a fish-tapeworm association	Franke F, Armitage SAO, Kutzer MAM, Kurtz J, Scharsack JP.	Parasit Vectors	2017	10.1186/s13071-017-2192-7	no		not elected
WOS	Environmental temperature variation influences fitness trade-offs and tolerance in a fish-tapeworm association	Franke, F; Armitage, SAO; Kutzer, MAM; Kurtz, J; Scharsack, JP	PARASITES & VECTORS	2017	10.1186/s13071-017-2192-7	yes
WOS	Ephemera strigata (Insecta : Ephemeroptera : Ephemeridae) is the intermediate host of the nematodes Rhabdochona denudata honshuensis and Rhabdochona coronacauda in Japan	Hirasawa, R; Urabe, M	JOURNAL OF PARASITOLOGY	2003	10.1645/GE-3106RN	no		not elected
PubMed	Epicutaneous sensitization with nematode antigens of fish parasites results in the production of specific IgG and IgE	Fontenelle G, Knoff M, Verícimo MA, São Clemente SC.	J Helminthol	2018	10.1017/S0022149X17000633	no		not elected
WOS	Epicutaneous sensitization with nematode antigens of fish parasites results in the production of specific IgG and IgE	Fontenelle, G; Knoff, M; Vericimo, MA; Clemente, SCS	JOURNAL OF HELMINTHOLOGY	2018	10.1017/S0022149X17000633	yes
PubMed	Epidemiologic characteristics of Clonorchiasis sinensis in Guandong Province, China	Fang YY.	Southeast Asian J Trop Med Public Health	1994		no		not elected
PubMed	Epidemiologic characteristics of diphyllobothriasis in the lower Amur River valley	Muratov IV, Posokhov PS.	Med Parazitol (Mosk)	1989		no		not elected
PubMed	Epidemiological Investigation of Parasitic Infection of Schoolchildren from Six Elementary Schools in Sakon Nakhon Province, Thailand	Doi R, Itoh M, Chakhatrakan S, Uga S.	Kobe J Med Sci	2017		no		not elected
Embase	Epidemiological investigation of parasitic infection of schoolchildren from six elementary schools in Sakon Nakhon Province, Thailand	Doi R., Itoh M., Chakhatrakan S., Uga S.	Kobe Journal of Medical Sciences (2016) 62:5 (E120-E128). Date of Publication: 2016	2016		yes
PubMed	Epidemiological studies of Clonorchis sinensis in vicinity of river Taewha, Kyungnam province, Korea	Joo CY.	Kisaengchunghak Chapchi	1980	10.3347/kjp.1980.18.2.199	no		not elected
PubMed	Epidemiological studies of digenetic trematodes in Yongyang County, Kyungpook Province	Chung DI, Kim YI, Lee KR, Choi DW.	Kisaengchunghak Chapchi	1991	10.3347/kjp.1991.29.4.325	no		not elected
PubMed	Epidemiological Studies On Clonorchis Sinensis Infection Along The Nam-River In Gyeongnam Province, Korea	Bae KH, Ahn YK, Soh CT, Tsutsumi H.	Kisaengchunghak Chapchi	1983	10.3347/kjp.1983.21.2.167	no		not elected
PubMed	Epidemiological studies on Clonorchis sinensis infection along the Zhujiang River in Lou village of Shenzhen	Peng ZQ, Geng YJ, Gao ST, Huang DN, Yu L, Zhang RL.	Zhonghua Liu Xing Bing Xue Za Zhi	2007		no		not elected
PubMed	Epidemiological study on Clonorchis sinensis infection in Shenzhen area of Zhujiang delta in China	Zhang R, Gao S, Geng Y, Huang D, Yu L, Zhang S, Cheng J, Fu Y.	Parasitol Res	2007	10.1007/s00436-006-0441-3	no		not elected
WOS	Epidemiological study on Clonorchis sinensis infection in Shenzhen area of Zhujiang delta in China	Zhang, RL; Gao, ST; Geng, YJ; Huang, DN; Yu, L; Zhang, SX; Cheng, JQ; Fu, YC	PARASITOLOGY RESEARCH	2007	10.1007/s00436-006-0441-3	yes
WOS	Epidemiology and determinants of clonorchiasis in school children in southeastern China	Qian, MB; Zhuang, SF; Zhu, SQ; Deng, XM; Li, ZX; Zhou, XN	ACTA TROPICA	2021	10.1016/j.actatropica.2020.105752	no		not elected
PubMed	Epidemiology of diphyllobothriasis in the Valdivia river basin, Chile	Torres P, Franjola R, Pérez J, Auad S, Uherek F, Miranda JC, Flores L, Riquelme J, Salazar S, Hermosilla C, et al.	Rev Saude Publica	1989	10.1590/s0034-89101989000100007	no		not elected
PubMed	Epidemiology of fishborne trematodiasis in Kazakhstan	Sultanov A, Abdybekova A, Abdibaeva A, Shapiyeva Z, Yeshmuratov T, Torgerson PR.	Acta Trop	2014	10.1016/j.actatropica.2014.04.030	no		not elected
Embase	Epidemiology of fishborne trematodiasis in Kazakhstan	Sultanov A., Abdybekova A., Abdibaeva A., Shapiyeva Z., Yeshmuratov T., Torgerson P.R.	Acta Tropica (2014) 138 (60-66). Date of Publication: October 2014	2014	10.1016/j.actatropica.2014.04.030	yes
WOS	Epidemiology of fishborne trematodiasis in Kazakhstan	Sultanov, A; Abdybekova, A; Abdibaeva, A; Shapiyeva, Z; Yeshmuratov, T; Torgerson, PR	ACTA TROPICA	2014	10.1016/j.actatropica.2014.04.030	yes
WOS	Epidemiology of Opisthorchis viverrini Infection	Suwannatrai, A; Saichua, P; Haswell, M	ASIATIC LIVER FLUKE - FROM BASIC SCIENCE TO PUBLIC HEALTH, PT A	2018	10.1016/bs.apar.2018.05.002	no		not elected
PubMed	ERECTION OF BOTHRIOCESTUS N. GEN. (CESTODA: BOTHRIOCEPHALIDEA) AND REDESCRIPTION OF BOTHRIOCESTUS CUSPIDATUS (COOPER, 1917) (SYN. BOTHRIOCEPHALUS CUSPIDATUS) FROM WALLEYE, SANDER VITREUS, (PERCIFORMES: PERCIDAE) IN NORTH AMERICA	Scholz T, Choudhury A, Reyda F.	J Parasitol	2023	10.1645/22-99	no		not elected
WOS	Establishment and validation of ARMS (amplification-refractory mutation system) for identification of Anisakis species collected from Korean waters	Kim, H; Baek, KW; Park, MK; Jeon, KY; Ko, EJ; Cha, HJ; Ock, MS	GENE	2019	10.1016/j.gene.2018.12.045	no		not elected
PubMed	Establishment, survival and site selection of the cestode Eubothrium crassum in brown trout, Salmo trutta	Kennedy CR.	Parasitology	1996	10.1017/s0031182000065872	no		not elected
Embase	Establishment, survival and site selection of the cestode Eubothrium crassum in brown trout, Salmo trutta	Kennedy C.R.	Parasitology (1996) 112:3 (347-355). Date of Publication: 1996	1996	10.1017/s0031182000065872	yes
WOS	Establishment, survival and site selection of the cestode Eubothrium crassum in brown trout, Salmo trutta	Kennedy, CR	PARASITOLOGY	1996	10.1017/S0031182000065872	yes
WOS	Estimates of daily mortality from a neascus trematode in age-0 shortnose sucker (Chasmistes brevirostris) and the potential impact of avian predation	Markle, DF; Terwilliger, MR; Simon, DC	ENVIRONMENTAL BIOLOGY OF FISHES	2014	10.1007/s10641-013-0141-7	no		not elected
WOS	ESTIMATION OF SOME HEAVY METALS BIOACCUMULATION IN TISSUES OF THE INTESTINAL CESTODA POSTGANGESIA ARMATA AND ITS DEFINITIVE HOST; THE EUROPEAN CATFISH SILURUS GLANIS (L.) FROM TIGRIS RIVER PASSING THROUGH NORTHERN N. GOVERNORATE, IRAQ	Al-Niaeemi, BH; Dawood, MH; Al-Kallak, SN; Ibrahim, RH	INTERNATIONAL JOURNAL OF PHARMACEUTICAL SCIENCES AND RESEARCH	2020	10.13040/IJPSR.0975-8232.11(2).615-22	no		not elected
WOS	Estimation of the endohelminth parasite species richness in freshwater fishes from La Mintzita Reservoir, Michoacan, Mexico	Romero-Tejeda, MD; Garcia-Prieto, L; Garrido-Olvera, L; de Leon, GPP	JOURNAL OF PARASITOLOGY	2008	10.1645/GE-1157.1	yes
PubMed	Estimation of the endohelminth parasite species richness in freshwater fishes from La Mintzita Reservoir, Michoacán, Mexico	Romero-Tejeda Mde L, García-Prieto L, Garrido-Olvera L, Pérez-Ponce de León G.	J Parasitol	2008	10.1645/GE-1157.1	no		not elected
WOS	Euclinostomum heterostomum and E. ardeolae in tilapia species of Aswan Governorate, Egypt: morphological, molecular, and histopathological characterization	Younis, AE; Hamouda, AH; Moustafa, EM	AQUACULTURE INTERNATIONAL	2022	10.1007/s10499-022-00839-1	no		not elected
WOS	Eustrongylides (Nematoda:Dioctophymatidae): epizootology and special characteristics of the development biology	Honcharov, SL; Soroka, NM; Galat, MV; Zhurenko, OV; Dubovyi, AI; Dzhmil, VI	HELMINTHOLOGIA	2022	10.2478/helm-2022-0013	no		not elected
PubMed	Eustrongylides sp. (Nematoda, Dioctophymatoidea) parasitizing Hoplias malabaricus (Actinopterygii: Erythrinidae) collected from the state of Rio de Janeiro, Brazil	Kuraiem BP, Knoff M, Telleria EL, Fonseca MCGD, Machado LDS, Cunha NCD, Nascimento ERD, Fontenelle G, Gomes DC, Clemente SCS.	Rev Bras Parasitol Vet	2019	10.1590/S1984-29612019094	no		not elected
WOS	Eustrongylides sp. (Nematoda, Dioctophymatoidea) parasitizing Hoplias malabaricus (Actinopterygii: Erythrinidae) collected from the state of Rio de Janeiro, Brazil	Kuraiem, BP; Knoff, M; Telleria, EL; da Fonseca, MCG; Machado, LD; da Cunha, NC; do Nascimento, ER; Fontenelle, G; Gomes, DC; Clemente, SCD	REVISTA BRASILEIRA DE PARASITOLOGIA VETERINARIA	2020	10.1590/S1984-29612019094	yes
WOS	Euzetiella tetraphylliformis n. gen., n. sp. (Eucestoda : Proteocephalidae), a parasite of the neotropical freshwater fish Paulicea luetkeni (Siluriforme, Pimelodidae)	De Chambrier, A; Rego, AA; Vaucher, C	PARASITE	1999	10.1051/parasite/1999061043	no		not elected
WOS	Evaluating risk of African longfin eel (Anguilla mossambica) aquaculture in Michigan, USA, using a Bayesian belief network of freshwater fish invasion	Wyman-Grothem, KE; Popoff, N; Hoff, M; Herbst, S	MANAGEMENT OF BIOLOGICAL INVASIONS	2018	10.3391/mbi.2018.9.4.03	no		not elected
PubMed	Evaluation of Cholangiocarcinoma Risk and its Related Factors in Wetland Geographical Communities of Ubon Ratchathani, Thailand	Songserm N, Woradet S, Bureelerd O, Charoenbut P.	Asian Pac J Cancer Prev	2016	10.7314/apjcp.2016.17.4.1811	no		not elected
WOS	EVALUATION OF CONTROLLED-RELEASE MOLLUSCICIDE FORMULATIONS WITH IMPROVED ENVIRONMENTAL ACCEPTANCE	PFISTER, G; ELNAGGAR, M; BAHADIR, M	CHEMOSPHERE	1994	10.1016/0045-6535(94)90127-9	no		not elected
PubMed	Evidence for enemy release in invasive common dace Leuciscus leuciscus in Ireland: a helminth community survey and systematic review	Tierney PA, Caffrey JM, Matthews SM, Costantini E, Holland CV.	J Helminthol	2020	10.1017/S0022149X20000759	no		not elected
WOS	Evidence for enemy release in invasive common daceLeuciscus leuciscusin Ireland: a helminth community survey and systematic review	Tierney, PA; Caffrey, JM; Matthews, SM; Costantini, E; Holland, CV	JOURNAL OF HELMINTHOLOGY	2020	10.1017/S0022149X20000759	yes
WOS	Evidence for the co-existence of separate strains or species of Ligula in Lough Neagh, Northern Ireland	Olson, PD; Littlewood, DTJ; Griffiths, D; Kennedy, CR; Arme, C	JOURNAL OF HELMINTHOLOGY	2002	10.1079/JOH2001101	no		not elected
WOS	Evidence of experimental postcyclic transmission of Bothriocephalus acheilognathi in bonytail chub (Gila elegans)	Hansen, SP; Choudhury, A; Cole, RA	JOURNAL OF PARASITOLOGY	2007	10.1645/GE-686R.1	no		not elected
PubMed	Evidence of IgE-Mediated Cross-Reactions between Anisakis simplex and Contracaecum osculatum Proteins	Mehrdana F, Lavilla M, Kania PW, Pardo MÁ, Audicana MT, Longo N, Buchmann K.	Pathogens	2021	10.3390/pathogens10080950	no		not elected
WOS	Evidence of IgE-Mediated Cross-Reactions between Anisakis simplex and Contracaecum osculatum Proteins	Mehrdana, F; Lavilla, M; Kania, PW; Pardo, MA; Audicana, MT; Longo, N; Buchmann, K	PATHOGENS	2021	10.3390/pathogens10080950	yes
WOS	Evidence that blood flukes (Trematoda: Aporocotylidae) of chondrichthyans infect bivalves as intermediate hosts: indications of an ancient diversification of the Schistosomatoidea	Cribb, TH; Chick, RC; O'Connor, W; O'Connor, S; Johnson, D; Sewell, KB; Cutmore, SC	INTERNATIONAL JOURNAL FOR PARASITOLOGY	2017	10.1016/j.ijpara.2017.05.008	no		not elected
WOS	Evolutionary significance of fecundity reduction in threespine stickleback infected by the diphyllobothriidean cestode Schistocephalus solidus	Heins, DC; Baker, JA; Toups, MA; Birden, EL	BIOLOGICAL JOURNAL OF THE LINNEAN SOCIETY	2010	10.1111/j.1095-8312.2010.01486.x	no		not elected
PubMed	Ex Uno Plures? Morphotype and Lineage Diversity of Bothriocephalus (Cestoda: Bothriocephalidea) in North American Freshwater Fishes	Choudhury A, Scholz T.	J Parasitol	2020	10.1645/17-98	no		not elected
WOS	EX UNO PLURES? MORPHOTYPE AND LINEAGE DIVERSITY OF BOTHRIOCEPHALUS (CESTODA: BOTHRIOCEPHALIDEA) IN NORTH AMERICAN FRESHWATER FISHES	Choudhury, A; Scholz, T	JOURNAL OF PARASITOLOGY	2020	10.1645/17-98	yes
PubMed	Examining ecosystem (dis-)services on liver fluke infection in rural Northeast Thailand	Wang YC, Law A, Namsanor J, Sithithaworn P.	Infect Dis Poverty	2023	10.1186/s40249-023-01079-y	no		not elected
Embase	Examining ecosystem (dis-)services on liver fluke infection in rural Northeast Thailand	Wang Y.-C., Law A., Namsanor J., Sithithaworn P.	Infectious Diseases of Poverty (2023) 12:1 Article Number: 38. Date of Publication: 1 Dec 2023	2023	10.1186/s40249-023-01079-y	no		not elected
WOS	Examining ecosystem (dis-)services on liver fluke infection in rural Northeast Thailand	Wang, Yi-Chen; Law, Andrea; Namsanor, Jutamas; Sithithaworn, Paiboon	INFECTIOUS DISEASES OF POVERTY	2023	10.1186/s40249-023-01079-y	no		not elected
PubMed	Examining the role of parasites in limiting unidirectional gene flow between lake and river sticklebacks	Erin NI, Benesh DP, Henrich T, Samonte IE, Jakobsen PJ, Kalbe M.	J Anim Ecol	2019	10.1111/1365-2656.13080	no		not elected
WOS	Examining the role of parasites in limiting unidirectional gene flow between lake and river sticklebacks	Erin, NI; Benesh, DP; Henrich, T; Samonte, IE; Jakobsen, PJ; Kalbe, M	JOURNAL OF ANIMAL ECOLOGY	2019	10.1111/1365-2656.13080	yes
WOS	Exceptionally High Prevalence of Infection of Bithynia siamensis goniomphalos with Opisthorchis viverrini Cercariae in Different Wetlands in Thailand and Lao PDR	Kiatsopit, N; Sithithaworn, P; Saijuntha, W; Boonmars, T; Tesana, S; Sithithaworn, J; Petney, TN; Andrews, RH	AMERICAN JOURNAL OF TROPICAL MEDICINE AND HYGIENE	2012	10.4269/ajtmh.2012.11-0217	no		not elected
PubMed	Exorchis sp. in the catfish Silurus asotus and Oncomelania hupensis in marshlands of Poyang Lake, China: A potential biological control tool for Schistosoma japonicum	Yan W, Dibo N, Cao Y, Peng W, Tang C, Huang S.	Int J Parasitol Parasites Wildl	2023	10.1016/j.ijppaw.2023.04.013	no		not elected
WOS	EXOTIC MOLLUSCS IN THE GREAT LAKES HOST EPIZOOTICALLY IMPORTANT TREMATODES	Karatayev, AY; Mastitsky, SE; Burlakova, LE; Karatayev, VA; Hajduk, MM; Conn, DB	JOURNAL OF SHELLFISH RESEARCH	2012	10.2983/035.031.0337	no		not elected
PubMed	Experimental and natural infections of Eustrongylides sp. (Nematoda: Dioctophymatidae) in waterfowl and shore birds	Cooper CL, Crites JL, Fastzkie JS.	Avian Dis	1978		no		not elected
WOS	EXPERIMENTAL DIFFERENCES IN MORTALITY PATTERNS BETWEEN EUROPEAN MINNOWS, PHOXINUS-PHOXINUS, INFECTED WITH SYMPATRIC OR ALLOPATRIC TREMATODES, DIPLOSTOMUM-PHOXINI	BALLABENI, P	JOURNAL OF FISH BIOLOGY	1994		no		not elected
PubMed	Experimental host of Stellantchasmus falcatus	Wongsawad C, Chariyahpongpun P, Namue C.	Southeast Asian J Trop Med Public Health	1998		no		not elected
WOS	Experimental infection of copepods from four lakes in southern Chile with Diphyllobothrium latum (Linnaeus, 1758) Coracidia	Torres, P; Villalobos, L; Woelfl, S	COMPARATIVE PARASITOLOGY	2007	10.1654/4210.1	no		not elected
PubMed	Experimental infection of Opisthorchis viverrini cercariae to the cyprinid fish, Barbonymus gonionotus	Donthaisong C, Arunsan P, Suwannatrai K, Prasopdee S, Kulsantiwong J, Wongmaneeprateep S, Suwannatrai A, Tesana S.	Acta Trop	2014	10.1016/j.actatropica.2014.04.022	no		not elected
WOS	Experimental infection of Opisthorchis viverrini cercariae to the cyprinid fish, Barbonymus gonionotus	Donthaisong, C; Arunsan, P; Suwannatrai, K; Prasopdee, S; Kulsantiwong, J; Wongmaneeprateep, S; Suwannatrai, A; Tesana, S	ACTA TROPICA	2014	10.1016/j.actatropica.2014.04.022	yes
WOS	Experimental infection of the endangered bonytail chub (Gila elegans) with the Asian fish tapeworm (Bothriocephalus acheilognathi): impacts on survival, growth, and condition	Hansen, SP; Choudhury, A; Heisey, DM; Ahumada, JA; Hoffnagle, TL; Cole, RA	CANADIAN JOURNAL OF ZOOLOGY	2006	10.1139/Z06-126	no		not elected
PubMed	Experimental parasite community ecology: intraspecific variation in a large tapeworm affects community assembly	Benesh DP, Kalbe M.	J Anim Ecol	2016	10.1111/1365-2656.12527	no		not elected
WOS	Experimental parasite community ecology: intraspecific variation in a large tapeworm affects community assembly	Benesh, DP; Kalbe, M	JOURNAL OF ANIMAL ECOLOGY	2016	10.1111/1365-2656.12527	yes
PubMed	Experimental studies on lead accumulation in the eel-specific endoparasites Anguillicola crassus (Nematoda) and Paratenuisentis ambiguus (Acanthocephala) as compared with their host, Anguilla anguilla	Zimmermann S, Sures B, Taraschewski H.	Arch Environ Contam Toxicol	1999	10.1007/s002449900505	no		not elected
WOS	Experimental studies on lead accumulation in the eel-specific endoparasites Anguillicola crassus (Nematoda) and Paratenuisentis ambiguus (Acanthocephala) as compared with their host, Anguilla anguilla	Zimmermann, S; Sures, B; Taraschewski, H	ARCHIVES OF ENVIRONMENTAL CONTAMINATION AND TOXICOLOGY	1999	10.1007/s002449900505	yes
PubMed	Experimental studies on the development of Contracaecum rudolphii (Nematoda: Anisakidae) in copepod and fish paratenic hosts	Moravec F.	Folia Parasitol (Praha)	2009	10.14411/fp.2009.023	no		not elected
WOS	Experimental studies on the development of Contracaecum rudolphii (Nematoda: Anisakidae) in copepod and fish paratenic hosts	Moravec, F	FOLIA PARASITOLOGICA	2009	10.14411/fp.2009.023	yes
PubMed	Experimental studies on the infectivity of Anguillicola crassus third-stage larvae (Nematoda) from paratenic hosts	Székely C.	Folia Parasitol (Praha)	1996		no		not elected
WOS	Experimental studies on the infectivity of Anguillicola crassus third-stage larvae (Nematoda) from paratenic hosts	Szekely, C	FOLIA PARASITOLOGICA	1996		yes
WOS	EXPERIMENTAL TRANSMISSION OF ANGUILLICOLA-CRASSUS (NEMATODA, DRACUNCULOIDEA) LARVAE FROM INFECTED PREY FISH TO THE EEL ANGUILLA-ANGUILLA	HAENEN, OLM; VANBANNING, P	AQUACULTURE	1991	10.1016/0044-8486(91)90013-W	no		not elected
WOS	EXPERIMENTAL-DATA ON THE LIFE-CYCLE OF PETASIGER-GRANDIVESICULARIS ISHII, 1935 (TREMATODA, ECHINOSTOMATIDAE)	KOSTADINOVA, A; CHIPEV, N	SYSTEMATIC PARASITOLOGY	1992	10.1007/BF00008010	no		not elected
WOS	Exploitation of Anodonta piscinalis (Bivalvia) by trematodes: Parasite tactics and host longevity	Taskinen, J; Makela, T; Valtonen, ET	ANNALES ZOOLOGICI FENNICI	1997		no		not elected
WOS	Exploring the diversity of Diplostomum (Digenea: Diplostomidae) in fishes from the River Danube using mitochondrial DNA barcodes	Kudlai, O; Oros, M; Kostadinova, A; Georgieva, S	PARASITES & VECTORS	2017	10.1186/s13071-017-2518-5	no		not elected
WOS	Exploring the evolutionary potential of parasites: Larval stages of pathogen digenic trematodes in their thiarid snail host Tarebia granifera in Thailand	Veeravechsukij, N; Namchote, S; Neiber, MT; Glaubrecht, M; Krailas, D	ZOOSYSTEMATICS AND EVOLUTION	2018	10.3897/zse.94.28793	no		not elected
WOS	Exploring the genetic diversity of Tylodelphys (Diesing, 1850) metacercariae in the cranial and body cavities of Mexican freshwater fishes using nuclear and mitochondrial DNA sequences, with the description of a new species	Sereno-Uribe, AL; Andrade-Gomez, L; de Leon, GPP; Garcia-Varela, M	PARASITOLOGY RESEARCH	2019	10.1007/s00436-018-6168-0	no		not elected
WOS	Exploring the Potential Hormonal Effects of Tire Polymers (TPs) on Different Species Based on a Theoretical Computational Approach	Wang, Yu; Yang, Hao; He, Wei; Sun, Peixuan; Zhao, Wenjin; Liu, Miao	POLYMERS	2023	10.3390/polym15071719	no		not elected
WOS	Explosive networking: The role of adaptive host radiations and ecological opportunity in a species-rich host-parasite assembly	Cruz-Laufer, AJ; Artois, T; Koblmuller, S; Pariselle, A; Smeets, K; Van Steenberge, M; Vanhove, MPM	ECOLOGY LETTERS	2022	10.1111/ele.14059	no		not elected
PubMed	Exposure to a cyanobacterial toxin increases larval amphibian susceptibility to parasitism	Milotic M, Milotic D, Koprivnikar J.	Parasitol Res	2018	10.1007/s00436-017-5727-0	no		not elected
WOS	Exposure to a cyanobacterial toxin increases larval amphibian susceptibility to parasitism	Milotic, M; Milotic, D; Koprivnikar, J	PARASITOLOGY RESEARCH	2018	10.1007/s00436-017-5727-0	yes
WOS	EXTRACTION METHODS OF TWO BENZIMIDAZOLES FROM ENVIRONMENTAL SAMPLES	Kolodziejska, M; Maszkowska, J; Fabianska, A; Kumirska, J; Stepnowski, P	PROCEEDINGS OF THE 13TH INTERNATIONAL CONFERENCE ON ENVIRONMENTAL SCIENCE AND TECHNOLOGY	2013		no		not elected
WOS	Extreme habitats as refuge from parasite infections? Evidence from an extremophile fish	Tobler, M; Schlupp, I; de Leon, FJG; Glaubrecht, M; Plath, M	ACTA OECOLOGICA-INTERNATIONAL JOURNAL OF ECOLOGY	2007	10.1016/j.actao.2006.12.002	no		not elected
WOS	EXTRINSIC AND INTRINSIC PREDICTORS OF VARIATION IN INFECTION BY POSTHODIPLOSTOMUM MINIMUM MACCALLUM, 1921 (TREMATODA) IN SUNFISHES (LEPOMIS RAFINESQUE, 1819) FROM EASTERN OHIO	Rossiter, W; Davidson, HM	JOURNAL OF PARASITOLOGY	2018	10.1645/17-131	no		not elected
WOS	Extrinsic- and intrinsic-dependent variation in component communities and patterns of aggregations in helminth parasites of great cormorant (Phalacrocorax carbo) from NE Poland	Kanarek, G; Zalesny, G	PARASITOLOGY RESEARCH	2014	10.1007/s00436-013-3714-7	no		not elected
WOS	EYE FLUKE (DIPLOSTOMUM-SPATHACEUM) OF FISHES FROM THE UPPER SALMON RIVER NEAR OBSIDIAN, IDAHO	HECKMANN, R	GREAT BASIN NATURALIST	1983		no		not elected
PubMed	Eye fluke effects on Danish freshwater fish: Field and experimental investigations	Duan Y, von Gersdorff Jørgensen L, Kania PW, Karami AM, Al-Jubury A, Buchmann K.	J Fish Dis	2021	10.1111/jfd.13496	no		not elected
Embase	Eye fluke effects on Danish freshwater fish: Field and experimental investigations	Duan Y., von Gersdorff Jørgensen L., Kania P.W., Karami A.M., Al-Jubury A., Buchmann K.	Journal of Fish Diseases (2021) 44:11 (1785-1798). Date of Publication: 1 Nov 2021	2021	10.1111/jfd.13496	yes
WOS	Eye fluke effects on Danish freshwater fish: Field and experimental investigations	Duan, YJ; Jorgensen, LV; Kania, PW; Karami, AM; Al-Jubury, A; Buchmann, K	JOURNAL OF FISH DISEASES	2021	10.1111/jfd.13496	yes
PubMed	Eye fluke infection changes diet composition in juvenile European perch (Perca fluviatilis)	Vivas Muñoz JC, Feld CK, Hilt S, Manfrin A, Nachev M, Köster D, Jochmann MA, Schmidt TC, Sures B, Ziková A, Knopf K.	Sci Rep	2021	10.1038/s41598-021-81568-y	no		not elected
WOS	Eye fluke infection changes diet composition in juvenile European perch (Perca fluviatilis)	Munoz, JCV; Feld, CK; Hilt, S; Manfrin, A; Nachev, M; Koster, D; Jochmann, MA; Schmidt, TC; Sures, B; Zikova, A; Knopf, K	SCIENTIFIC REPORTS	2021	10.1038/s41598-021-81568-y	yes
WOS	Factors Affecting Mercury and Selenium Levels in New Jersey Flatfish: Low Risk to Human Consumers	Burger, J; Jeitner, C; Donio, M; Shukla, S; Gochfeld, M	JOURNAL OF TOXICOLOGY AND ENVIRONMENTAL HEALTH-PART A-CURRENT ISSUES	2009	10.1080/15287390902953485	no		not elected
WOS	Factors affecting trematode infection rates in freshwater mussels	Muller, T; Czarnoleski, M; Labecka, AM; Cichy, A; Zajac, K; Dragosz-Kluska, D	HYDROBIOLOGIA	2015	10.1007/s10750-014-1965-7	no		not elected
PubMed	Factors associated with parasite dominance in fishes from Brazil	Amarante CF, Tassinari Wde S, Luque JL, Pereira MJ.	Rev Bras Parasitol Vet	2016	10.1590/S1984-29612016040	no		not elected
WOS	Factors associated with parasite dominance in fishes from Brazil	do Amarante, CF; Tassinari, WD; Luque, JL; Pereira, MJS	REVISTA BRASILEIRA DE PARASITOLOGIA VETERINARIA	2016	10.1590/S1984-29612016040	yes
PubMed	Factors influencing infection patterns of trophically transmitted parasites among a fish community: host diet, host-parasite compatibility or both?	Lagrue C, Kelly DW, Hicks A, Poulin R.	J Fish Biol	2011	10.1111/j.1095-8649.2011.03041.x	no		not elected
WOS	Factors influencing infection patterns of trophically transmitted parasites among a fish community: host diet, host-parasite compatibility or both?	Lagrue, C; Kelly, DW; Hicks, A; Poulin, R	JOURNAL OF FISH BIOLOGY	2011	10.1111/j.1095-8649.2011.03041.x	yes
WOS	Failure to diverge in African Great Lakes: The case of Dolicirroplectanum lacustre gen. nov. comb. nov. (Monogenea, Diplectanidae) infecting latid hosts	Kmentova, N; Koblmuller, S; Van Steenberge, M; Artois, T; Bukinga, FM; N'sibula, TM; Risasi, DM; Mulungula, PM; Gelnar, M; Vanhove, MPM	JOURNAL OF GREAT LAKES RESEARCH	2020	10.1016/j.jglr.2019.09.022	no		not elected
PubMed	Farm-level risk factors for fish-borne zoonotic trematode infection in integrated small-scale fish farms in northern Vietnam	Phan VT, Ersbøll AK, Nguyen KV, Madsen H, Dalsgaard A.	PLoS Negl Trop Dis	2010	10.1371/journal.pntd.0000742	no		not elected
Embase	Farm-level risk factors for Fish-borne zoonotic trematode infection in integrated Small-scale fish farms in Northern Vietnam	van Phan T., Ersboll A.K., Nguyen K.V., Madsen H., Dalsgaard A.	PLoS Neglected Tropical Diseases (2010) 4:7 Article Number: e742. Date of Publication: July 2010	2010	10.1371/journal.pntd.0000742	yes
WOS	Farm-Level Risk Factors for Fish-Borne Zoonotic Trematode Infection in Integrated Small-Scale Fish Farms in Northern Vietnam	Van, TP; Ersboll, AK; Khue, VN; Madsen, H; Dalsgaard, A	PLOS NEGLECTED TROPICAL DISEASES	2010	10.1371/journal.pntd.0000742	yes
WOS	Fasciolasis, trichinellosis and other parasitic zoonoses	Houin, R	BULLETIN DE L ACADEMIE NATIONALE DE MEDECINE	2014	10.1016/S0001-4079(19)31240-3	no		not elected
WOS	Fauna of monogenean trematodes - Parasites of some cyprinid fishes from Lake Prespa (Macedonia)	Stojanovski, S; Kulisic, Z; Baker, RA; Hristovski, N; Cakic, P; Hristovski, M	ACTA VETERINARIA-BEOGRAD	2004	10.2298/AVB0401073S	no		not elected
WOS	Features of Parasitic Fauna of the Common Ruff Gymnocephalus cernuus (L.) in Tsipo-Tsipikanskiye Lakes (Transbaikalia)	Dugarov, ZN; Batueva, MDD; Burdukovskaya, TG; Baldanova, DR; Mazur, OE; Zhepkholova, OB; Sondueva, LD; Matveev, AN	INLAND WATER BIOLOGY	2019	10.1134/S1995082919050043	no		not elected
WOS	Feeding behavior of black carp Mylopharyngodon piceus (Pisces: Cyprinidae) on fry of other fish species and trematode transmitting snail species	Hung, NM; The, DT; Stauffer, JR; Madsen, H	BIOLOGICAL CONTROL	2014	10.1016/j.biocontrol.2014.03.001	no		not elected
WOS	Feeding habits and ecological role of the freshwater stingray Potamotrygon magdalenae (Dumeril 1865) (Myliobatiformes: Potamotrygonidae), combining gut-content and stable isotope analysis	Marquez-Velasquez, V; Rosa, RS; Galindo, E; Navia, AF	ENVIRONMENTAL BIOLOGY OF FISHES	2019	10.1007/s10641-019-00897-0	no		not elected
WOS	Feeding habits and helminth parasites of sardine (S-pilchardus) and anchovy (E-encrasicolus) in the Adriatic Sea	Zorica, B; Kec, VC; Vidjak, O; Mladineo, I; Balic, DE	MEDITERRANEAN MARINE SCIENCE	2016		no		not elected
WOS	Feeding habits of sand smelt (Atherina boyeri, Risso 1810) in Trichonis Lake (Western Greece)	Chrisafi, E; Kaspiris, P; Katselis, G	JOURNAL OF APPLIED ICHTHYOLOGY	2007	10.1111/j.1439-0426.2006.00824.x	no		not elected
PubMed	Feeding habits shape infection levels by plerocercoids of the tapeworm Triaenophorus crassus in muscle of a sympatric pair of whitefish in an oligotrophic lake	Kashinskaya EN, Vlasenko PG, Bochkarev NA, Andree KB, Solovyev MM.	J Helminthol	2021	10.1017/S0022149X20000991	no		not elected
WOS	Feeding habits shape infection levels by plerocercoids of the tapeworm Triaenophorus crassus in muscle of a sympatric pair of whitefish in an oligotrophic lake	Kashinskaya, EN; Vlasenko, PG; Bochkarev, NA; Andree, KB; Solovyev, MM	JOURNAL OF HELMINTHOLOGY	2021	10.1017/S0022149X20000991	yes
WOS	Female morphology of Philometra hyderabadensis Rasheed, 1963 (Nematoda: Philometridae), a little-known parasite of the catfish Wallago attu Bloch & Schneider in India, as revealed by SEM observations	Moravec, F; Chavan, SP	SYSTEMATIC PARASITOLOGY	2012	10.1007/s11230-012-9375-6	no		not elected
WOS	Female morphology of Philometra parasiluri (Nematoda, Philometridae), an ocular parasite of the Amur catfish Silurus asotus in Japan	Moravec, F; Scholz, T; Kuchta, R; Grygier, MJ	ACTA PARASITOLOGICA	2008	10.2478/s11686-008-0018-7	no		not elected
WOS	Female preference and male nuptial colouration in the freshwater fish Gobiomorphus breviceps: geographic variation among populations	Hamilton, WJ; Poulin, R	CANADIAN JOURNAL OF ZOOLOGY	1999	10.1139/cjz-77-3-463	no		not elected
PubMed	Fever, malaise and eosinophilia after consumption of raw fish in Italy: infection by a liver fluke (Opisthorchis felineus)	Vondeling AM, Lobatto S, Kortbeek LM, Naus H, Dorigo-Zetsma JW.	Ned Tijdschr Geneeskd	2012		no		not elected
WOS	Field investigations on epidemiology and control of fish-borne parasites in Korea	Rim, HJ	INTERNATIONAL JOURNAL OF FOOD SCIENCE AND TECHNOLOGY	1998	10.1046/j.1365-2621.1998.3320157.x	no		not elected
WOS	Filling the knowledge gap of Middle American freshwater fish parasite biodiversity: metazoan parasite fauna of Nicaragua	Santacruz, A; Barluenga, M; de Leon, GPP	JOURNAL OF HELMINTHOLOGY	2022	10.1017/S0022149X2200013X	no		not elected
PubMed	First adult cyclophyllidean tapeworm (Cestoda) from teleost fishes: host switching beyond tetrapods in Africa	Scholz T, Tavakol S, Luus-Powell WJ.	Int J Parasitol	2020	10.1016/j.ijpara.2020.03.007	no		not elected
WOS	First adult cyclophyllidean tapeworm (Cestoda) from teleost fishes: host switching beyond tetrapods in Africa	Scholz, T; Tavakol, S; Luus-Powell, WJ	INTERNATIONAL JOURNAL FOR PARASITOLOGY	2020	10.1016/j.ijpara.2020.03.007	yes
WOS	First assessment of the metazoan parasite community of Gymnogeophagus balzanii (Cichliformes: Cichlidae) from Pantanal wetlands, State of Mato Grosso do Sul, Brazill	Bisaggio, Felipe Pereira; Malta, Lennon de Souza; Paiva, Fernando; Elisei, Carina; Tavares, Luiz Eduardo Roland	JOURNAL OF NATURAL HISTORY	2023	10.1080/00222933.2022.2161965	no		not elected
WOS	First Case of Zoonotic Tapeworm Adenocephalus cf. pacificus from Coho Salmon Oncorhynchus kisutch in Chile: Experimental Development Study	Torres, P; Aedo, E; Silva, R; Thibaut, J; Torres-Frenzel, P	COMPARATIVE PARASITOLOGY	2019	10.1654/1525-2647-86.1.17	no		not elected
WOS	First case report of Eustrongylidosis in eel (Anguilla anguilla) populations inhabiting Danube Delta lakes	Urdes, LD; Marin, MP; Diaconescu, C; Nicolae, CG; Hangan, M	CONFERENCE AGRICULTURE FOR LIFE, LIFE FOR AGRICULTURE	2015	10.1016/j.aaspro.2015.08.072	no		not elected
PubMed	First case report of Metorchis orientalis from Black Swan	Wang Y, Li X, Sun Q, Gong P, Zhang N, Zhang X, Wang X, Li G, Li J.	Int J Parasitol Parasites Wildl	2020	10.1016/j.ijppaw.2020.07.011	no		not elected
WOS	First case report of Metorchis orientalis from Black Swan	Wang, YR; Li, X; Sun, QS; Gong, PT; Zhang, N; Zhang, XC; Wang, XC; Li, GJ; Li, JH	INTERNATIONAL JOURNAL FOR PARASITOLOGY-PARASITES AND WILDLIFE	2020	10.1016/j.ijppaw.2020.07.011	yes
WOS	First Data on Parasites of Neogobius iljini (Perciformes, Gobiidae) of the Middle Volga	Mineeva, OV; Semenov, DY	RUSSIAN JOURNAL OF BIOLOGICAL INVASIONS	2021	10.1134/S2075111721040081	no		not elected
WOS	First data on the parasites of Hoplias aimara (Characiformes): description of two new species of gill monogeneans (Dactylogyridae)	Moreira, J; Scholz, T; Luque, JL	ACTA PARASITOLOGICA	2015	10.1515/ap-2015-0036	no		not elected
WOS	First description of a Raphidascaris species (Nematoda: Raphidascarididae) in a mudskipper Apocryptes bato (Actinopterygii: Gobiidae) from West Bengal, India	Patra, BK; Choudhury, A; Thorn, R; Ash, A	JOURNAL OF HELMINTHOLOGY	2021	10.1017/S0022149X2100033X	no		not elected
WOS	First description of male Philometra thaiensis Moravec, Fiala et Dykova, 2004 (Nematoda: Philometridae) from the body cavity of the eyespot pufferfish Tetraodon biocellatus Tirant, and evolutionary relationships of this species with other dracunculoids as inferred from SSU rRNA gene sequences	Quiazon, KMA; Yoshinaga, T; Doi, H; Araki, J; Ogawa, K	HELMINTHOLOGIA	2014	10.2478/s11687-014-0235-6	no		not elected
WOS	First description of the male and redescription of the female of Philometra clavaeceps Dogiel and Akhmerov, 1959 (Nematoda : Philometridae), a parasite of east Asian cyprinid fish	Wu, SG; Moravec, F; Wang, GT; Nie, P	JOURNAL OF PARASITOLOGY	2006	10.1645/GE-3536.1	yes
PubMed	First description of the male and redescription of the female of Philometra clavaeceps Dogiel and Akhmerov, 1959 (Nematoda: Philometridae), a parasite of East Asian cyprinid fish	Wu S, Moravec F, Wang G, Nie P.	J Parasitol	2006	10.1645/GE-3536.1	no		not elected
Embase	First description of the male and redescription of the female of Philometra clavaeceps Dogiel and Akhmerov, 1959 (Nematoda: Philometridae), a parasite of east Asian cyprinid fish	Wu S., Moravec F., Wang G., Nie P.	Journal of Parasitology (2006) 92:2 (380-384). Date of Publication: April 2006	2006	10.1645/GE-3536.1	yes
WOS	First Detection of Trematode Opisthorchis felineus (Rivolta, 1884) in the Ide Leuciscus idus (Cyprinidae) in the Chany Lakes System, Western Siberia	Grigor'ev, D. I.; Vlasenko, P. G.; Yurlova, N. I.	CONTEMPORARY PROBLEMS OF ECOLOGY	2023	10.1134/S199542552303006X	no		not elected
WOS	First Detections of the TapewormLigula intestinalis(Linnaeus, 1758) (Cestoda: Ligulidae) in the Anadromous Far Eastern RedfinTribolodon hakonensis(Gunther, 1880) (Teleostei: Cyprinidae) in Primorye	Ivankov, VN; Kaplunenko, VA; Bol'shakov, SG; Zheleznova, LV	RUSSIAN JOURNAL OF MARINE BIOLOGY	2020	10.1134/S1063074020030074	no		not elected
PubMed	First evidence for a possible invasional meltdown among invasive fish parasites	Hohenadler MAA, Honka KI, Emde S, Klimpel S, Sures B.	Sci Rep	2018	10.1038/s41598-018-33445-4	no		not elected
WOS	First evidence for a possible invasional meltdown among invasive fish parasites	Hohenadler, MAA; Honka, KI; Emde, S; Klimpel, S; Sures, B	SCIENTIFIC REPORTS	2018	10.1038/s41598-018-33445-4	yes
WOS	First Examination of Diet Items Consumed by Wild-Caught Black Carp (Mylopharyngodon piceus) in the US	Poulton, BC; Kroboth, PT; George, AE; Chapman, DC; Bailey, J; McMurray, SE; Faiman, JS	AMERICAN MIDLAND NATURALIST	2019	10.1674/0003-0031-182.1.89	no		not elected
PubMed	First experimental observations on the development of Rhabdochona denudata (Nematoda: Rhabdochonidae) in the intermediate host	Moravec F.	Folia Parasitol (Praha)	2007	10.14411/fp.2007.032	no		not elected
WOS	First Finding of Ornithodiplostomum scardinii (Schulman, 1952) Sudarikov et Kurotschkin, 1968 (Trematoda, Diplostomidae) in Rybinsk Reservoir	Zhokhov, AE; Pugacheva, MN	INLAND WATER BIOLOGY	2020	10.1134/S1995082920010174	no		not elected
WOS	First finding of roundworms (Contracaecum sp.) in Prussian carps (Carassius gibelio Bloch, 1782) in Lake Sakadas	Cakalic, IT; Vuic, N; Cerba, D	HRVATSKE VODE	2020		no		not elected
WOS	FIRST FRESHWATER BOTHRIOCEPHALIDEAN (CESTODA) FROM TROPICAL SOUTH AMERICA, CLOSELY RELATED TO AFRICAN TAXA	Scholz, T; Takemoto, RM; Kuchta, R	JOURNAL OF PARASITOLOGY	2017	10.1645/17-23	no		not elected
WOS	First genetic confirmation of Clinostomidae metacercariae infection in Oreochromis niloticus in Egypt	Mahdy, OA; Abdelsalam, M; Abdel-Maogood, SZ; Shaalan, M; Salem, MA	AQUACULTURE RESEARCH	2022	10.1111/are.15565	no		not elected
WOS	First genetically verified occurrence of Ligula pavlovskii outside its native range and characteristics of its infection in Neogobius fluviatilis	Vital, Z; Boross, N; Czegledi, I; Preiszner, B; Eros, T; Molnar, K; Cech, G; Szekely, C; Sandor, D; Takacs, P	JOURNAL OF GREAT LAKES RESEARCH	2021	10.1016/j.jglr.2020.10.008	no		not elected
WOS	First Gut Content Analysis of 4th Instar Midge Larvae (Diptera: Chronomidae) In Large-Scale Weirs Using a DNA Meta-Barcoding Approach	Jo, H; Choi, B; Park, K; Kim, WS; Kwak, IS	INTERNATIONAL JOURNAL OF ENVIRONMENTAL RESEARCH AND PUBLIC HEALTH	2020	10.3390/ijerph17082856	no		not elected
WOS	First human case parasitized by Paramphistomidae (Trematoda: Digenea) in Venezuela	Longa, A; Traviezo-Valles, L; Perdomo, R	BOLETIN DE MALARIOLOGIA Y SALUD AMBIENTAL	2010		no		not elected
WOS	First insights into the diversity of gill monogeneans of 'Gnathochromis' and Limnochromis (Teleostei, Cichlidae) in Burundi: do the parasites mirror host ecology and phylogenetic history?	Kmentova, N; Gelnar, M; Koblmuller, S; Vanhove, MPM	PEERJ	2016	10.7717/peerj.1629	no		not elected
WOS	First integrative study of the diversity and specificity of metacercariae of Posthodiplostomum Dubois, 1936 from native and introduced fishes in the Caribbean	Pernett, SCD; Brant, SV; Locke, SA	PARASITOLOGY	2022	10.1017/S0031182022001214	no		not elected
WOS	First molecular assessment of the interrelationships of cladorchiid digeneans (Digenea: Paramphistomoidea), parasites of Neotropical fishes, including descriptions of three new species and new host and geographical records	Pantoja, C; Scholz, T; Luque, JL; Jones, A	FOLIA PARASITOLOGICA	2019	10.14411/fp.2019.011	no		not elected
WOS	First Molecular Characterization of Raphidascaris acus Bloch, 1779 (Nematoda: Anisakidae) from European eels (Anguilla anguilla Linnaeus, 1758) Caught off the Aegean Region Streams, Turkey	Simsek, E; Ciloglu, A; Aypak, S; Yildirim, A; Aldemir, OS; Unlu, AH; Pekmezci, GZ	KAFKAS UNIVERSITESI VETERINER FAKULTESI DERGISI	2016	10.9775/kvfd.2016.14980	no		not elected
WOS	First molecular identification and phylogenetic tree of Petasiger exaeretus Dietz, 1909 (Digenea: Echinostomatidae) from an intermediate host Radix auricularia (L., 1758) in Greater Zab river, Iraq	Bashe, SK; Ali, LAQ	ANNALS OF AGRICULTURAL AND ENVIRONMENTAL MEDICINE	2019	10.26444/aaem/111831	yes
PubMed	First molecular identification of Diphyllobothrium dendriticum plerocercoids from feral rainbow trout (Oncorhynchus mykiss) in Chile	Rozas M, Bohle H, Sandoval A, Ildefonso R, Navarrete A, Bustos P.	J Parasitol	2012	10.1645/JP-GE-3097.1	no		not elected
Embase	First molecular identification of Diphyllobothrium dendriticum plerocercoids from feral rainbow trout (Oncorhynchus mykiss) in Chile	Rozas M., Bohle H., Sandoval A., Ildefonso R., Navarrete A., Bustos P.	Journal of Parasitology (2012) 98:6 (1220-1226). Date of Publication: December 2012	2012	10.1645/JP-GE-3097.1	yes
WOS	FIRST MOLECULAR IDENTIFICATION OF DIPHYLLOBOTHRIUM DENDRITICUM PLEROCERCOIDS FROM FERAL RAINBOW TROUT (ONCORHYNCHUS MYKISS) IN CHILE	Rozas, M; Bohle, H; Sandoval, A; Ildefonso, R; Navarrete, A; Bustos, P	JOURNAL OF PARASITOLOGY	2012	10.1645/JP-GE-3097.1	yes
WOS	First morphological and molecular characterization of the genus Eustrongylides nematode larvae infecting fish in the Brazilian Amazon	Correa, Lincoln Lima; Soares, Geusivam Barbosa; Mueller, Maria Isabel; Adriano, Edson Aparecido	BIOLOGIA	2023	10.1007/s11756-023-01422-6	no		not elected
WOS	First observation of intersex in Trachurus trachurus (Carangidae) from the Eastern Coast of Algeria: are nematodes the causative factor?	Ichalal, K; Ramdane, Z; Iguer-Ouada, M; Kacher, M	CYBIUM	2016		no		not elected
Embase	First occurrence of eustrongylides spp. (nematoda: Dioctophymatidae) in a subalpine lake in Northwest Italy: New data on distribution and host range	Menconi V., Riina M.V., Pastorino P., Mugetti D., Canola S., Pizzul E., Bona M.C., Dondo A., Acutis P.L., Prearo M.	International Journal of Environmental Research and Public Health (2020) 17:11 (1-9) Article Number: 4171. Date of Publication: 1 Jun 2020	2020	10.3390/ijerph17114171	yes
WOS	First Occurrence of Eustrongylides spp. (Nematoda: Dioctophymatidae) in a Subalpine Lake in Northwest Italy: New Data on Distribution and Host Range	Menconi, V; Riina, MV; Pastorino, P; Mugetti, D; Canola, S; Pizzul, E; Bona, MC; Dondo, A; Acutis, PL; Prearo, M	INTERNATIONAL JOURNAL OF ENVIRONMENTAL RESEARCH AND PUBLIC HEALTH	2020	10.3390/ijerph17114171	yes
WOS	First parasitological study of the African clawed frog (Xenopus laevis, Amphibia) in Chile	Castillo, C; Lobos, G; Gonzalez-Acuna, D; Moreno, L; Gonzalez, CE; Landaeta-Aqueveque, C	REVISTA BRASILEIRA DE PARASITOLOGIA VETERINARIA	2017	10.1590/S1984-29612017029	no		not elected
WOS	First record of Bothriocephalus acheilognathi in the Rio Grande with comparative analysis of ITS2 and V4-18S rRNA gene sequences	Bean, MG; Skerikova, A; Bonner, TH; Scholz, T; Huffman, DG	JOURNAL OF AQUATIC ANIMAL HEALTH	2007	10.1577/H06-035.1	no		not elected
WOS	First Record of Contracaecum rudolphii Hartwich, 1964 in Carassius gibelio (Bloch, 1782) From Turkey	Innal, D; Stavrescu-Bedivan, M; Ozturk, MO; Ozmen, O	AQUATIC SCIENCES AND ENGINEERING	2020	10.26650/ASE2019566509	no		not elected
WOS	First record of Contracaecum spp. (Nematoda : Anisakidae) in fish-eating birds from Zimbabwe	Barson, M; Marshall, BE	JOURNAL OF THE SOUTH AFRICAN VETERINARY ASSOCIATION-TYDSKRIF VAN DIE SUID-AFRIKAANSE VETERINERE VERENIGING	2004		yes
PubMed	First record of Contracaecum spp. (Nematoda: Anisakidae) in fish-eating birds from Zimbabwe	Barson M, Marshall BE.	J S Afr Vet Assoc	2004	10.4102/jsava.v75i2.456	no		not elected
Embase	First record of Contracaecum spp. (Nematoda: Anisakidae) in fish-eating birds from Zimbabwe	Barson M., Marshall B.E.	Journal of the South African Veterinary Association (2004) 75:2 (74-78). Date of Publication: June 2004	2004	10.4102/jsava.v75i2.456	yes
WOS	First record of Hysterothylacium sp Moravec, Kohn et Fernandes, 1993 larvae (Nematoda: Anisakidae) infecting the ornamental fish Hyphessobrycon eques Steindachner, 1882 (Characiformes, Characidae)	Acosta, AA; Silva, RJ	BRAZILIAN JOURNAL OF BIOLOGY	2015	10.1590/1519-6984.19913	yes
PubMed	First record of Hysterothylacium sp. Moravec, Kohn et Fernandes, 1993 larvae (Nematoda: Anisakidae) infecting the ornamental fish Hyphessobrycon eques Steindachner, 1882 (Characiformes, Characidae)	Acosta AA, Silva RJ.	Braz J Biol	2015	10.1590/1519-6984.19913	no		not elected
WOS	First record of larvae of Hysterothylacium (Nematoda: Anisakidae) with zoonotic potential in the pirarucu Arapaima gigas (Osteichthyes: Arapaimidae) from South America	Andrade-Porto, SM; Cardenas, MQ; Martins, ML; Oliveira, JKQ; Pereira, JN; Araujo, CSO; Malta, JCO	BRAZILIAN JOURNAL OF BIOLOGY	2015	10.1590/1519-6984.22213	no		not elected
WOS	First record of larvae of Spiroxys (Nematoda: Gnathostomatidae) parasitizing fishes in stream of the Caatinga domain	De Carvalho, MNM; De Sousa, WBB; Da Silva, BAF; Yamada, FH	ANAIS DA ACADEMIA BRASILEIRA DE CIENCIAS	2021	10.1590/0001-3765202120200472	no		not elected
WOS	First record of larval Pseudoproleptus sp (Nematoda: Cystidicolidae) in fish host	Melo, MFC; Giese, EG; Santos, JN; Santos, CP	ACTA TROPICA	2011	10.1016/j.actatropica.2010.12.011	yes
PubMed	First record of larval Pseudoproleptus sp. (Nematoda: Cystidicolidae) in fish host	Melo MF, Giese EG, Santos JN, Portes Santos C.	Acta Trop	2011	10.1016/j.actatropica.2010.12.011	no		not elected
Embase	First record of larval Pseudoproleptus sp. (Nematoda: Cystidicolidae) in fish host	Melo M.F.C., Giese E.G., Santos J.N., Portes Santos C.	Acta Tropica (2011) 117:3 (212-215). Date of Publication: March 2011	2011	10.1016/j.actatropica.2010.12.011	yes
WOS	First record of Nippotaenia mogurndae Yamaguti and Miyata, 1940 (Cestoda : Nippotaeniidea), a parasite of Perccottus glenii Dybowski, 1877, from Europe	Kosuthova, L; Letkova V; Kosco, J; Kosuth, P	HELMINTHOLOGIA	2004		no		not elected
PubMed	First record of Nippotaenia mogurndae Yamaguti and Miyata, 1940 (Cestoda, Nippotaeniidae), a parasite introduced with Chinese sleeper to Poland	Mierzejewska K, Martyniak A, Kakareko T, Hliwa P.	Parasitol Res	2010	10.1007/s00436-009-1685-5	no		not elected
Embase	First record of Nippotaenia mogurndae Yamaguti and Miyata, 1940 (Cestoda, Nippotaeniidae), a parasite introduced with Chinese sleeper to Poland	Mierzejewska K., Martyniak A., Kakareko T., Hliwa P.	Parasitology Research (2010) 106:2 (451-456). Date of Publication: January 2010	2010	10.1007/s00436-009-1685-5	yes
WOS	First record of Nippotaenia mogurndae Yamaguti and Miyata, 1940 (Cestoda, Nippotaeniidae), a parasite introduced with Chinese sleeper to Poland	Mierzejewska, K; Martyniak, A; Kakareko, T; Hliwa, P	PARASITOLOGY RESEARCH	2010	10.1007/s00436-009-1685-5	yes
WOS	First record of Philometra ovata (Nematoda) infection in Gobio lozanoi in Portugal	Saraiva, A; Hermida, M; Costa, MJ; Maia, C; Reis, AR; Cruz, C; Valente, A	JOURNAL OF FISH BIOLOGY	2008	10.1111/j.1095-8649.2008.02063.x	no		not elected
WOS	First record of Rhipidocotyle santanaensis (Digenea) parasitizing Acestrorhynchus lacustris from Batalha River, Brazil	Pedro, NHO; Pelegrini, LS; Azevedo, RK; Abdallah, VD	BRAZILIAN JOURNAL OF BIOLOGY	2016	10.1590/1519-6984.02515	no		not elected
WOS	First record of the American cestode Proteocephalus ambloplitis (Leidy, 1887) (Proteocephalidae) in Europe	Kvach, Y; Seifertova, M; Carassou, L; Ondrackova, M	JOURNAL OF HELMINTHOLOGY	2020	10.1017/S0022149X20000267	no		not elected
WOS	First record of the invasive Asian fish tapeworm Bothriocephalus acheilognathi in Honduras, Central America	Salgado-Maldonado, G; Matamoros, WA; Kreiser, BR; Caspeta-Mandujano, JM; Mendoza-Franco, EF	PARASITE	2015	10.1051/parasite/2015007	no		not elected
PubMed	First record of the invasive tapeworm, Schyzocotyle acheilognathi (Pseudophyllidea; Bothriocephalidae) in native freshwater fish, Brazil	Souza GA, Moresca VO, Teixeira GM, Jerep FC, Aguiar A.	An Acad Bras Cienc	2018	10.1590/0001-3765201820170749	no		not elected
WOS	First record of the invasive tapeworm, Schyzocotyle acheilognathi (Pseudophyllidea; Bothriocephalidae) in native freshwater fish, Brazil	De Souza, GA; Moresca, VO; Teixeira, GM; Jerep, FC; Aguiar, A	ANAIS DA ACADEMIA BRASILEIRA DE CIENCIAS	2018	10.1590/0001-3765201820170749	yes
PubMed	First Record of Transversotrema Witenberg, 1944 (Digenea) from the Americas, with Comments on the Taxonomy of Transversotrema patialense (Soparkar, 1924) Crusz and Sathananthan, 1960, and an Updated List of Its Hosts and Geographic Distribution	Womble MR, Cox-Gardiner SJ, Cribb TH, Bullard SA.	J Parasitol	2015	10.1645/15-799	no		not elected
WOS	First Record of Transversotrema Witenberg, 1944 (Digenea) from the Americas, with Comments on the Taxonomy of Transversotrema patialense (Soparkar, 1924) Crusz and Sathananthan, 1960, and an Updated List of Its Hosts and Geographic Distribution	Womble, MR; Cox-Gardiner, SJ; Cribb, TH; Bullard, SA	JOURNAL OF PARASITOLOGY	2015	10.1645/15-799	yes
PubMed	First report of a gryporhynchid tapeworm (Cestoda: Cyclophyllidea) from New Zealand and from an eleotrid fish, described from metacestodes and in vitro-grown worms	Presswell B, Poulin R, Randhawa HS.	J Helminthol	2012	10.1017/S0022149X11000691	no		not elected
WOS	First report of a gryporhynchid tapeworm (Cestoda: Cyclophyllidea) from New Zealand and from an eleotrid fish, described from metacestodes and in vitro-grown worms	Presswell, B; Poulin, R; Randhawa, HS	JOURNAL OF HELMINTHOLOGY	2012	10.1017/S0022149X11000691	yes
WOS	First report of Anisakis spp in freshwater fish in Huacho, Peru	Bautista, FEA; Reyes, JDC; Bozzetta, JLR; Valentin, NFE	REVISTA DE INVESTIGACIONES VETERINARIAS DEL PERU	2019	10.15381/rivep.v30i4.17151	no		not elected
Embase	First report of Clinostomum complanatum (Trematoda: Digenea) in european perch (Perca fluviatilis) from an italian subalpine lake: A risk for public health?	Menconi V., Manfrin C., Pastorino P., Mugetti D., Cortinovis L., Pizzul E., Pallavicini A., Prearo M.	International Journal of Environmental Research and Public Health (2020) 17:4 Article Number: 1389. Date of Publication: 2 Feb 2020	2020	10.3390/ijerph17041389	yes
WOS	First Report of Clinostomum complanatum (Trematoda: Digenea) in European Perch (Perca fluviatilis) from an Italian Subalpine Lake: A Risk for Public Health?	Menconi, V; Manfrin, C; Pastorino, P; Mugetti, D; Cortinovis, L; Pizzul, E; Pallavicini, A; Prearo, M	INTERNATIONAL JOURNAL OF ENVIRONMENTAL RESEARCH AND PUBLIC HEALTH	2020	10.3390/ijerph17041389	yes
PubMed	First report of Crassiphiala sp. (Trematoda: Diplostomidae) as an etiological agent of black spot disease in commercial ornamental fish from Brazil	López-Hernández D, Leibowitz MP, Pinto HA, Leal CAG.	Parasitol Res	2023	10.1007/s00436-023-07794-7	no		not elected
WOS	First report of Crassiphiala sp. (Trematoda: Diplostomidae) as an etiological agent of black spot disease in commercial ornamental fish from Brazil	Lopez-Hernandez, Danimar; Leibowitz, Marcia Pimenta; Pinto, Hudson Alves; Leal, Carlos Augusto Gomes	PARASITOLOGY RESEARCH	2023	10.1007/s00436-023-07794-7	no		not elected
WOS	FIRST REPORT OF CRYPTOSPORIDIUM MOLNARI-LIKE GENOTYPE AND CRYPTOSPORIDIUM PARVUM ZOONOTIC SUBTYPES (IIaA15G2R1 AND IIaA18G3R1) IN BROWN TROUT (SALMO TRUTTA)	Couso-Perez, S; Ares-Mazas, E; Gomez-Couso, H	JOURNAL OF PARASITOLOGY	2019	10.1645/18-83	no		not elected
PubMed	First report of Diplostomidae metacercariae (Trematoda: Digenea) in African catfish Clarias gariepinus (Siluriformes: Clariidae) in Brazil	Ribeiro JS, Oliveira FCR, Ederli NB.	Rev Bras Parasitol Vet	2019	10.1590/S1984-29612019081	no		not elected
Embase	First report of diplostomidae metacercariae (Trematoda: Digenea) in African catfish Clarias gariepinus (Siluriformes: Clariidae) in Brazil	Ribeiro J.S., de Oliveira F.C.R., Ederli N.B.	Revista Brasileira de Parasitologia Veterinaria (2019) 28:4 (677-684). Date of Publication: 1 Oct 2019	2019	10.1590/s1984-29612019081	yes
WOS	First report of Diplostomidae metacercariae (Trematoda: Digenea) in African catfish Clarias gariepinus (Siluriformes: Clariidae) in Brazil	Ribeiro, JS; de Oliveira, FCR; Ederli, NB	REVISTA BRASILEIRA DE PARASITOLOGIA VETERINARIA	2019	10.1590/S1984-29612019081	yes
WOS	FIRST REPORT OF LECANICEPHALIDEAN TAPEWORMS (EUCESTODA) FROM FRESHWATER, INCLUDING DESCRIPTION OF THREE NEW SPECIES OF TETRAGONOCEPHALUM SHIPLEY AND HORNELL, 1905	Jensen, K; Guyer, R	JOURNAL OF PARASITOLOGY	2021	10.1645/19-167	no		not elected
WOS	First report of metacercariae of Cyathocotyle prussica parasitising a fish host in the Czech Republic, Central Europe	Kvach, Y; Ondrackova, M; Jurajda, P	HELMINTHOLOGIA	2016	10.1515/helmin-2016-0018	no		not elected
WOS	First report of monogenean flatworms from Lake Tana, Ethiopia: gill parasites of the commercially important Clarias gariepinus (Teleostei: Clariidae) and Oreochromis niloticus tana (Teleostei: Cichlidae)	Beletew, M; Getahun, A; Vanhove, MPM	PARASITES & VECTORS	2016	10.1186/s13071-016-1691-2	no		not elected
WOS	First report of post-cyclic transmission in trematodes: Derogenes lacustris (Digenea: Hemiuroidea) in Patagonian freshwater fishes	Tsuchida, K; Rauque, C; Viozzi, G; Flores, V; Urabe, M	PARASITOLOGY	2022	10.1017/S0031182021001736	no		not elected
WOS	First report of Schistocephalus sp (Cestoda : pseudophyllidea) in slimy sculpin, Cottus cognatus Richardson, 1836, from Lake Michigan, USA	French, JRP; Muzzall, PM	COMPARATIVE PARASITOLOGY	2008	10.1654/4315.1	no		not elected
WOS	First Report of the Asian Fish Tapeworm in the Great Lakes	Marcogliese, DJ	JOURNAL OF GREAT LAKES RESEARCH	2008	10.3394/0380-1330(2008)34[566:FROTAF]2.0.CO;2	no		not elected
WOS	First report of the invasive freshwater snail Tarebia granifera (Lamarck, 1816) (Gastropoda : Thiaridae) from Israel	Ben-Ami, F	NAUTILUS	2006		no		not elected
WOS	FIRST REPORT OF THE OCCURRENCE OF PROTOZOANS OF ARMORED CATFISH Hoplosternum littorale IN BRAZIL	Pinheiro, DA; Tavares-Dias, M; Dias, MKR; Santos, EF; Marinho, RDB	BOLETIM DO INSTITUTO DE PESCA	2013		no		not elected
WOS	First report on molecular evidence of Tylodelphys cerebralis (Diplostomulum cerebralis) Chakrabarti, 1968 (Digenea: Diplostomidae) from snakehead fish Channa punctata	Chaudhary, A; Tripathi, R; Gupta, S; Singh, HS	ACTA PARASITOLOGICA	2017	10.1515/ap-2017-0046	no		not elected
WOS	First report on nematode parasite infection in the yellowbar angelfish Pomacanthus maculosus (Perciformes: Pomacanthidae) from the Iraqi coral reef, with description of a new species of Cucullanus (Nematoda: Ascaridida) using the integrated approaches	Li, L; Ali, AH; Zhao, WT; Lu, L; Xu, Z	PARASITOLOGY INTERNATIONAL	2016	10.1016/j.parint.2016.08.007	no		not elected
WOS	First report on the molecular characterization of Diaphorocleidus armillatus Jogunoori et al. 2004 (Monogenea: Dactylogyridae) infecting the gills of introduced fish, Gymnocorymbus ternetzi in India	Chaudhary, A; Verma, C; Singh, HS	ACTA PARASITOLOGICA	2016	10.1515/ap-2016-0086	no		not elected
PubMed	First study on parasites of Hemibrycon surinamensis (Characidae), a host from the eastern Amazon region	Hoshino MD, Hoshino EM, Tavares-Dias M.	Rev Bras Parasitol Vet	2014	10.1590/s1984-29612014069	no		not elected
WOS	First study on parasites of Hemibrycon surinamensis (Characidae), a host from the eastern Amazon region	Hoshino, MDFG; Hoshino, EM; Tavares-Dias, M	REVISTA BRASILEIRA DE PARASITOLOGIA VETERINARIA	2014	10.1590/S1984-29612014069	yes
WOS	Fish age, nematode (Philonema oncorhynchi) infection, and development of sexual dimorphism by the adult male sockeye salmon, Oncorhynchus nerka, in western Alaska	Berg, OK; Foote, CJ; Quinn, TP	CANADIAN JOURNAL OF ZOOLOGY-REVUE CANADIENNE DE ZOOLOGIE	1995	10.1139/z95-235	no		not elected
WOS	Fish and ecosystem health as determined by parasite communities of lake whitefish (Coregonus clupeaformis) from Saskatchewan boreal lakes	Pietrock, M; Hursky, O	WATER QUALITY RESEARCH JOURNAL OF CANADA	2011	10.2166/wqrjc.2011.004	no		not elected
PubMed	Fish- and shellfish--borne trematode infections in Canada	Dixon BR, Flohr RB.	Southeast Asian J Trop Med Public Health	1997		no		not elected
WOS	Fish as a possible reservoir for zoonotic Giardia duodenalis assemblages	Ghoneim, NH; Abdel-Moein, KA; Saeed, H	PARASITOLOGY RESEARCH	2012	10.1007/s00436-011-2748-y	no		not elected
WOS	Fish as paratenic hosts of Serpinema trispinosum (Leidy, 1852) (Nematoda : Camallanidae)	Moravec, F; Mendoza-Franco, E; Vivas-Rodriguez, C	JOURNAL OF PARASITOLOGY	1998	10.2307/3284513	yes
PubMed	Fish as paratenic hosts of Serpinema trispinosum (Leidy, 1852) (Nematoda: Camallanidae)	Moravec F, Mendoza-Franco E, Vivas-Rodríguez C.	J Parasitol	1998		no		not elected
Embase	Fish as paratenic hosts of Serpinema trispinosum (Leidy, 1852) (Nematoda: Camallanidae)	Moravec F., Mendoza-Franco E., Vivas-Rodríguez C.	Journal of Parasitology (1998) 84:2 (454-456). Date of Publication: April 1998	1998	10.2307/3284513	yes
WOS	FISH BORNE DISEASES IN BRAZIL	dos Santos, CAML	REVISTA BRASILEIRA DE MEDICINA VETERINARIA	2010		no		not elected
WOS	Fish culling reduces tapeworm burden in Arctic charr by increasing parasite mortality rather than by reducing density-dependent transmission	Henriksen, EH; Frainer, A; Knudsen, R; Kristoffersen, R; Kuris, AM; Lafferty, KD; Amundsen, PA	JOURNAL OF APPLIED ECOLOGY	2019	10.1111/1365-2664.13369	no		not elected
WOS	Fish from a polluted lake (Lake Chivero, Zimbabwe): a food safety issue of concern	Manjengwa, F; Nhiwatiwa, T; Nyakudya, E; Banda, P	FOOD QUALITY AND SAFETY	2019	10.1093/fqsafe/fyz015	no		not elected
PubMed	Fish helminthic larvae from Bug river dangerous to humans	Shimalov VV.	Med Parazitol (Mosk)	2001		no		not elected
PubMed	Fish hepatic glutathione-S-transferase activity is affected by the cestode parasites Schistocephalus solidus and Ligula intestinalis: evidence from field and laboratory studies	Frank SN, Faust S, Kalbe M, Trubiroha A, Kloas W, Sures B.	Parasitology	2011	10.1017/S003118201100045X	no		not elected
WOS	Fish hepatic glutathione-S-transferase activity is affected by the cestode parasites Schistocephalus solidus and Ligula intestinalis: evidence from field and laboratory studies	Frank, SN; Faust, S; Kalbe, M; Trubiroha, A; Kloas, W; Sures, B	PARASITOLOGY	2011	10.1017/S003118201100045X	yes
PubMed	Fish host-cestode parasite stable isotope enrichment patterns in marine, estuarine and freshwater fishes from Northern Canada	Power M, Klein G.	Isotopes Environ Health Stud	2004	10.1080/10256010410001678062	no		not elected
WOS	Fish host-cestode parasite stable isotope enrichment patterns in marine, estuarine and freshwater fishes from northern Canada	Power, M; Klein, GM	ISOTOPES IN ENVIRONMENTAL AND HEALTH STUDIES	2004	10.1080/10256010410001678062	yes
PubMed	Fish infection with Opisthorchis larvae in Russia and some contiguous countries (by the materials of the Cadaster of opisthorchis infection foci in Russia in 1994	Fattakhov RG.	Med Parazitol (Mosk)	2002		no		not elected
PubMed	Fish parasites as proxy bioindicators of degraded water quality of River Saraswati, India	Biswas JK, Pramanik S, Kumar M.	Environ Monit Assess	2023	10.1007/s10661-023-11411-6	no		not elected
Embase	Fish parasites as proxy bioindicators of degraded water quality of River Saraswati, India	Biswas J.K., Pramanik S., Kumar M.	Environmental Monitoring and Assessment (2023) 195:7 Article Number: 818. Date of Publication: 1 Jul 2023	2023	10.1007/s10661-023-11411-6	no		not elected
WOS	Fish parasites as proxy bioindicators of degraded water quality of River Saraswati, India	Biswas, Jayanta Kumar; Pramanik, Sasanka; Kumar, Manish	ENVIRONMENTAL MONITORING AND ASSESSMENT	2023	10.1007/s10661-023-11411-6	no		not elected
PubMed	Fish tapeworm infections (diphyllobothriasis) in Canada, particularly British Columbia	Ching HL.	Can Med Assoc J	1984		no		not elected
PubMed	Fish tapeworms (Cestoda) in the molecular era: achievements, gaps and prospects	Scholz T, Kuchta R.	Parasitology	2022	10.1017/S0031182022001202	no		not elected
WOS	Fish tapeworms (Cestoda) in the molecular era: achievements, gaps and prospects	Scholz, T; Kuchta, R	PARASITOLOGY	2022	10.1017/S0031182022001202	yes
WOS	Fish vulnerability to capture by trapping is modulated by individual parasite density	Thambithurai, D; Lanthier, I; Contant, E; Killen, SS; Binning, SA	PROCEEDINGS OF THE ROYAL SOCIETY B-BIOLOGICAL SCIENCES	2022	10.1098/rspb.2022.1956	no		not elected
PubMed	Fish-borne nematodiases in South America: neglected emerging diseases	Eiras JC, Pavanelli GC, Takemoto RM, Nawa Y.	J Helminthol	2018	10.1017/S0022149X17001006	no		not elected
WOS	Fish-borne nematodiases in South America: neglected emerging diseases	Eiras, JC; Pavanelli, GC; Takemoto, RM; Nawa, Y	JOURNAL OF HELMINTHOLOGY	2018	10.1017/S0022149X17001006	yes
PubMed	Fish-borne trematode infections in wild fishes in Bangladesh	Labony SS, Alim MA, Hasan MM, Hossain MS, Islam A, Alam MZ, Tsuji N, Anisuzzaman.	Pathog Glob Health	2020	10.1080/20477724.2020.1727217	no		not elected
WOS	Fish-borne trematode infections in wild fishes in Bangladesh	Labony, SS; Alim, MA; Hasan, MM; Hossain, MS; Islam, A; Alam, MZ; Tsuji, N; Anisuzzaman	PATHOGENS AND GLOBAL HEALTH	2020	10.1080/20477724.2020.1727217	yes
WOS	Fishborne trematode larvae infection in freshwater fish cultured in wastewater in Northern Vietnam	Van De, N	TROPICAL MEDICINE & INTERNATIONAL HEALTH	2011		no		not elected
PubMed	Fish-borne trematode metacercariae detected in fish commonly used for raw consumption in Ninh Binh Province, Vietnam	Khoa DV, Hoa DT, Anh DN, Van NT, Dung DT, Huong LTT, Quyen LTB, Xu HX, Tran-Anh L.	Trop Biomed	2020		no		not elected
WOS	Fish-borne trematode metacercariae detected in fish commonly used for raw consumption in Ninh Binh Province, Vietnam	Khoa, DV; Hoa, DT; Anh, DN; Van, NT; Dung, DT; Huong, LTT; Quyen, LTB; Su, HX; Tran-Anh, L	TROPICAL BIOMEDICINE	2020		yes
PubMed	Fishborne trematode metacercariae detected in freshwater fish from Vientiane Municipality and Savannakhet Province, Lao PDR	Rim HJ, Sohn WM, Yong TS, Eom KS, Chai JY, Min DY, Lee SH, Hoang EH, Phommasack B, Insisengmay S.	Korean J Parasitol	2008	10.3347/kjp.2008.46.4.253	no		not elected
WOS	Fishborne Trematode Metacercariae Detected in Freshwater Fish from Vientiane Municipality and Savannakhet Province, Lao PDR	Rim, HJ; Sohn, WM; Yong, TS; Eom, KS; Chai, JY; Min, DY; Lee, SH; Hoang, EH; Phommasack, B; Insisengmay, S	KOREAN JOURNAL OF PARASITOLOGY	2008	10.3347/kjp.2008.46.4.253	yes
PubMed	Fishborne trematode metacercariae in freshwater fish from Guangxi Zhuang Autonomous Region, China	Sohn WM, Eom KS, Min DY, Rim HJ, Hoang EH, Yang Y, Li X.	Korean J Parasitol	2009	10.3347/kjp.2009.47.3.249	no		not elected
WOS	Fishborne Trematode Metacercariae in Freshwater Fish from Guangxi Zhuang Autonomous Region, China	Sohn, WM; Eom, KS; Min, DY; Rim, HJ; Hoang, EH; Yang, YC; Li, XM	KOREAN JOURNAL OF PARASITOLOGY	2009	10.3347/kjp.2009.47.3.249	yes
PubMed	Fishborne trematode metacercariae in Luang Prabang, Khammouane, and Saravane Province, Lao PDR	Rim HJ, Sohn WM, Yong TS, Eom KS, Chai JY, Min DY, Lee SH, Hoang EH, Phommasack B, Insisiengmay S.	Korean J Parasitol	2013	10.3347/kjp.2013.51.1.107	no		not elected
WOS	Fishborne Trematode Metacercariae in Luang Prabang, Khammouane, and Saravane Province, Lao PDR	Rim, HJ; Sohn, WM; Yong, TS; Eom, KS; Chai, JY; Min, DY; Lee, SH; Hoang, EH; Phommasack, B; Insisiengmay, S	KOREAN JOURNAL OF PARASITOLOGY	2013	10.3347/kjp.2013.51.1.107	yes
PubMed	Fish-borne zoonotic trematode metacercariae in the Republic of Korea	Sohn WM.	Korean J Parasitol	2009	10.3347/kjp.2009.47.S.S103	no		not elected
WOS	Fish-borne Zoonotic Trematode Metacercariae in the Republic of Korea	Sohn, WM	KOREAN JOURNAL OF PARASITOLOGY	2009	10.3347/kjp.2009.47.S.S103	yes
PubMed	Fish-borne zoonotic trematodes in cultured and wild-caught freshwater fish from the Red River Delta, Vietnam	Phan VT, Ersbøll AK, Bui TQ, Nguyen HT, Murrell D, Dalsgaard A.	Vector Borne Zoonotic Dis	2010	10.1089/vbz.2009.0134	no		not elected
Embase	Fish-borne zoonotic trematodes in cultured and wild-caught freshwater fish from the Red River Delta, Vietnam	Phan V.T., Ersbøll A.K., Bui T.Q., Nguyen H.T., Murrell D., Dalsgaard A.	Vector-Borne and Zoonotic Diseases (2010) 10:9 (861-866). Date of Publication: 1 Nov 2010	2010	10.1089/vbz.2009.0134	yes
WOS	Fish-Borne Zoonotic Trematodes in Cultured and Wild-Caught Freshwater Fish from the Red River Delta, Vietnam	Van, TP; Ersboll, AK; Te, QB; Hang, TN; Murrell, D; Dalsgaard, A	VECTOR-BORNE AND ZOONOTIC DISEASES	2010	10.1089/vbz.2009.0134	yes
PubMed	Fishborne zoonotic trematodes in raw fish dishes served in restaurants in Nam Dinh Province and Hanoi, Vietnam	Tran TK, Murrell KD, Madsen H, Nguyen VK, Dalsgaard A.	J Food Prot	2009	10.4315/0362-028x-72.11.2394	no		not elected
WOS	Fishborne Zoonotic Trematodes in Raw Fish Dishes Served in Restaurants in Nam Dinh Province and Hanoi, Vietnam	Tran, TKC; Murrell, KD; Madsen, H; Nguyen, VK; Dalsgaard, A	JOURNAL OF FOOD PROTECTION	2009		yes
WOS	Fishes and their parasites in the water district of Massaciuccoli (Tuscany, Central Italy)	Macchioni, F; Chelucci, L; Torracca, B; Prati, MC; Magi, M	VETERINARIA ITALIANA	2015		no		not elected
PubMed	Fishes in the lower reaches of the Ob River studied for their infectiousness with helminth larvae of medical significance	Artamoshin AS, Khodakova VI, Frolova AA, Meleshchenko KP.	Med Parazitol (Mosk)	1990		no		not elected
WOS	Fishing for Dagaa with 5 mm and 10 mm mesh nets: A comparison of length-frequencies and biological characteristics	Nsinda, PE; Msuku, BS; Mrosso, HD	AQUATIC ECOSYSTEM HEALTH & MANAGEMENT	2013	10.1080/14634988.2013.823075	no		not elected
WOS	Fishing in troubled waters: Revealing genomic signatures of local adaptation in response to freshwater pollutants in two macroinvertebrates	Weigand, H; Weiss, M; Cai, HM; Li, YP; Yu, LL; Zhang, C; Leese, F	SCIENCE OF THE TOTAL ENVIRONMENT	2018	10.1016/j.scitotenv.2018.03.109	no		not elected
PubMed	Fish-parasite interactions: A dataset of continental waters in Mexico involving fishes and their helminth fauna	García-Prieto L, Dáttilo W, Rubio-Godoy M, Pérez-Ponce de León G.	Ecology	2022	10.1002/ecy.3815	no		not elected
WOS	Fish-parasite interactions: A dataset of continental waters in Mexico involving fishes and their helminth fauna	Garcia-Prieto, L; Dattilo, W; Rubio-Godoy, M; de Leon, GPP	ECOLOGY	2022	10.1002/ecy.3815	yes
WOS	Fish-trematode systems as indicators of anthropogenic disturbance: Effects of urbanization on a small stream	Taglioretti, V; Rossin, MA; Timi, JT	ECOLOGICAL INDICATORS	2018	10.1016/j.ecolind.2018.05.039	no		not elected
PubMed	Fluctuations in densities of the invasive gill parasite Centrocestus formosanus (Trematoda: Heterophyidae) in the Comal River, Comal County, Texas, U.S.A	Johnson MS, Bolick A, Alexander M, Huffman D, Oborny E, Monroe A.	J Parasitol	2012	10.1645/GE-2841.1	no		not elected
WOS	FLUCTUATIONS IN DENSITIES OF THE INVASIVE GILL PARASITE CENTROCESTUS FORMOSANUS (TREMATODA: HETEROPHYIDAE) IN THE COMAL RIVER, COMAL COUNTY, TEXAS, USA	Johnson, MS; Bolick, A; Alexander, M; Huffman, D; Oborny, E; Monroe, A	JOURNAL OF PARASITOLOGY	2012	10.1645/GE-2841.1	yes
WOS	Food and Feeding Biology of Nile Tilapia (Oreochromis niloticus) in Lake Langeno, Ethiopia	Temesgen, M; Getahun, A; Lemma, B; Janssens, GPJ	SUSTAINABILITY	2022	10.3390/su14020974	no		not elected
WOS	Food and feeding habits of Chromidotilapia guentheri (Cichlidae) from Ogba river, Nigeria	Omoigberale, MO; Aruoture, S	INDIAN JOURNAL OF ANIMAL SCIENCES	2002		no		not elected
WOS	Food safety hazards and the application of the principles of the hazard analysis and critical control point (HACCP) system for their control in aquaculture production	Reilly, A; Kaferstein, F	AQUACULTURE RESEARCH	1997		no		not elected
WOS	FOOD SAFETY MEASURES FOR THE CONTROL OF FOODBORNE TREMATODE INFECTIONS	ABDUSSALAM, M; KAFERSTEIN, FK; MOTT, KE	FOOD CONTROL	1995	10.1016/0956-7135(95)98910-S	no		not elected
WOS	Food web analysis in two permanently open temperate estuaries: Consequences of saltmarsh loss?	Svensson, CJ; Hyndes, GA; Lavery, PS	MARINE ENVIRONMENTAL RESEARCH	2007	10.1016/j.marenvres.2007.02.002	no		not elected
PubMed	Foodborne intestinal flukes in Southeast Asia	Chai JY, Shin EH, Lee SH, Rim HJ.	Korean J Parasitol	2009	10.3347/kjp.2009.47.S.S69	no		not elected
Embase	Foodborne intestinal flukes in Southeast Asia	Chai J.-Y., Shin E.-H., Lee S.-H., Rim H.-J.	Korean Journal of Parasitology (2009) 47:SUPPL. (S69-S102). Date of Publication: October 2009	2009	10.3347/kjp.2009.47.S.S69	yes
WOS	Foodborne Intestinal Flukes in Southeast Asia	Chai, JY; Shin, EH; Lee, SH; Rim, HJ	KOREAN JOURNAL OF PARASITOLOGY	2009	10.3347/kjp.2009.47.S.S69	yes
Embase	Food-borne intestinal trematode infections in the Republic of Korea	Chai J.-Y., Lee S.-H.	Parasitology International (2002) 51:2 (129-154). Date of Publication: 2002	2002	10.1016/S1383-5769(02)00008-9	no		not elected
PubMed	Foodborne Parasites and Their Complex Life Cycles Challenging Food Safety in Different Food Chains	Gabriël S, Dorny P, Saelens G, Dermauw V.	Foods	2022	10.3390/foods12010142	no		not elected
WOS	Foodborne Parasites and Their Complex Life Cycles Challenging Food Safety in Different Food Chains	Gabriel, S; Dorny, P; Saelens, G; Dermauw, V	FOODS	2023	10.3390/foods12010142	yes
PubMed	Food-borne parasitic zoonoses in the Philippines	Eduardo SL.	Southeast Asian J Trop Med Public Health	1991		no		not elected
PubMed	Food-borne trematode infections of humans in the United States of America	Fried B, Abruzzi A.	Parasitol Res	2010	10.1007/s00436-010-1807-0	no		not elected
WOS	Food-borne trematode infections of humans in the United States of America	Fried, B; Abruzzi, A	PARASITOLOGY RESEARCH	2010	10.1007/s00436-010-1807-0	yes
PubMed	Foodborne trematode metacercariae in fish from northern Vietnam and their adults recovered from experimental hamsters	Chai JY, De NV, Sohn WM.	Korean J Parasitol	2012	10.3347/kjp.2012.50.4.317	no		not elected
WOS	Foodborne Trematode Metacercariae in Fish from Northern Vietnam and Their Adults Recovered from Experimental Hamsters	Chai, JY; De, NV; Sohn, WM	KOREAN JOURNAL OF PARASITOLOGY	2012	10.3347/kjp.2012.50.4.317	yes
WOS	Food-Borne Trematodiases in Southeast Asia: Epidemiology, Pathology, Clinical Manifestation and Control	Sripa, B; Kaewkes, S; Intapan, PM; Maleewong, W; Brindley, PJ	ADVANCES IN PARASITOLOGY, VOL 72: IMPORTANT HELMINTH INFECTIONS IN SOUTHEAST ASIA: DIVERSITY AND POTENTIAL FOR CONTROL AND ELIMINATION, PT A	2010	10.1016/S0065-308X(10)72011-X	no		not elected
PubMed	Foodborne zoonotic parasites of the family Opisthorchiidae	Saijuntha W, Sithithaworn P, Petney TN, Andrews RH.	Res Vet Sci	2021	10.1016/j.rvsc.2020.10.024	no		not elected
WOS	Foodborne zoonotic parasites of the family Opisthorchiidae	Saijuntha, W; Sithithaworn, P; Petney, TN; Andrews, RH	RESEARCH IN VETERINARY SCIENCE	2021	10.1016/j.rvsc.2020.10.024	yes
PubMed	Foodborne zoonotic trematode infections in Yen Bai, Vietnam: a situational analysis on knowledge, attitude, and practice (KAP) and risk behaviors	Phi NTT, Nguyen TTB, LE TTH, DO DT, Lenaerts M, Losson B, Vandenberg O, Dorny P, VAN Gerven M, Boere-Boonkamp M, Bui DT.	J Prev Med Hyg	2022	10.15167/2421-4248/jpmh2022.63.2.2104	no		not elected
Embase	Foodborne zoonotic trematode infections in Yen Bai, Vietnam: a situational analysis on knowledge, attitude, and practice (KAP) and risk behaviors	Phi N.T.T., Nguyen T.T.B., Huyen Le T.T., Do D.T., Lenaerts M., Losson B., Vandenberg O., Dorny P., Van Gerven M., Boere-Boonkamp M., Bui D.T.	Journal of Preventive Medicine and Hygiene (2022) 63:2 (E310-E319). Date of Publication: 1 Jun 2022	2022	10.15167/2421-4248/jpmh2022.63.2.2104	yes
WOS	FOREGUT ULTRASTRUCTURE OF ADULT SANGUINICOLA VOLGENSIS (RASIN, 1929) MCINTOSH, 1934 (DIGENEA: APOROCOTYLIDAE)	Poddubnaya, Larisa G.; Warren, Micah B.; Bullard, Stephen A.	JOURNAL OF PARASITOLOGY	2023	10.1645/22-79	no		not elected
PubMed	FOREGUT ULTRASTRUCTURE OF ADULT SANGUINICOLA VOLGENSIS (RAŠÍN, 1929) MCINTOSH, 1934 (DIGENEA: APOROCOTYLIDAE)	Poddubnaya LG, Warren MB, Bullard SA.	J Parasitol	2023	10.1645/22-79	no		not elected
PubMed	Free-living nematodes in the freshwater food web: a review	Majdi N, Traunspurger W.	J Nematol	2015		no		not elected
WOS	Free-Living Nematodes in the Freshwater Food Web: A Review	Majdi, N; Traunspurger, W	JOURNAL OF NEMATOLOGY	2015		yes
WOS	Frequency Distribution and Seasonal Dynamics of Intestinal Helminths in the Yellowhead Catfish Pelteobagrus fulvidraco from Liangzi Lake, China	Li, WX; Wang, GT; Yao, WJ; Nie, P	COMPARATIVE PARASITOLOGY	2010	10.1654/4396.1	no		not elected
WOS	Frequency distributions of fish parasites in the perch Perca fluviatilis L from Lake Constance	Balling, TE; Pfeiffer, W	PARASITOLOGY RESEARCH	1997	10.1007/s004360050264	no		not elected
WOS	Fresh- and Brackish-Water Cold-Tolerant Species of Southern Europe: Migrants from the Paratethys That Colonized the Arctic	Artamonova, VS; Bolotov, IN; Vinarski, MV; Makhrov, AA	WATER	2021	10.3390/w13091161	no		not elected
WOS	Freshwater abiotic components' impact on the viability of fish lice, Argulus sp., in Guangdong province, China	Alsarakibi, M; Wadeh, H; Li, GQ	PARASITOLOGY RESEARCH	2012	10.1007/s00436-012-2844-7	no		not elected
WOS	Freshwater Aquaculture Nurseries and Infection of Fish with Zoonotic Trematodes, Vietnam	Phan, VT; Ersboll, AK; Nguyen, TT; Nguyen, KV; Nguyen, HT; Murrell, D; Dalsgaard, A	EMERGING INFECTIOUS DISEASES	2010	10.3201/eid1612.100422	no		not elected
WOS	Freshwater disease hotspots: Drivers of fine-scale spatial heterogeneity in trematode parasitism in streams	Falke, LP; Preston, DL	FRESHWATER BIOLOGY	2022	10.1111/fwb.13856	no		not elected
WOS	Freshwater fish-borne parasitic zoonoses in Italy	Gustinelli, A; Barbieri, S; Fioravanti, ML; Caffara, M; Govoni, G; Rubini, S; Bergamini, M; Raglio, A; Prearo, M	EUROPEAN JOURNAL OF PUBLIC HEALTH	2016		no		not elected
WOS	Freshwater mussels (&ITAnodonta anatina&IT) reduce transmission of a common fish trematode (eye fluke, &ITDiplostomum&IT &ITpseudospathaceum&IT)	Gopko, M; Mironova, E; Pasternak, A; Mikheev, V; Taskinen, J	PARASITOLOGY	2017	10.1017/S0031182017001421	yes
PubMed	Freshwater mussels (Anodonta anatina) reduce transmission of a common fish trematode (eye fluke, Diplostomum pseudospathaceum)	Gopko M, Mironova E, Pasternak A, Mikheev V, Taskinen J.	Parasitology	2017	10.1017/S0031182017001421	no		not elected
WOS	Freshwater Snail Diversity in Mae Lao Agricultural Basin (Chiang Rai, Thailand) with a Focus on Larval Trematode Infections	Chantima, K; Suk-Ueng, K; Kampan, M	KOREAN JOURNAL OF PARASITOLOGY	2018	10.3347/kjp.2018.56.3.247	no		not elected
WOS	Freshwater Trematodes Sanguinicola (Digenea: Aporocotylidae) in Europe: Distribution, Host Range, and Characteristics of Fish and Snail Infestation (Review)	Zhokhov, AE; Pugacheva, MN; Poddubnaya, LG	INLAND WATER BIOLOGY	2021	10.1134/S1995082921020164	no		not elected
PubMed	From awareness to action: NIPD's engagement in the control of food-borne clonorchiasis	Qian MB, Zhou CH, Zhu HH, Zhu TJ, Huang JL, Chen YD, Zhou XN.	Adv Parasitol	2020	10.1016/bs.apar.2020.04.004	no		not elected
WOS	From awareness to action: NIPD's engagement in the control of food-borne clonorchiasis	Qian, MB; Zhou, CH; Zhu, HH; Zhu, TJ; Huang, L; Chen, YD; Zhou, XN	NATIONAL INSTITUTE OF PARASITIC DISEASES, CHINA: 70 YEARS AND BEYOND	2020	10.1016/bs.apar.2020.04.004	yes
WOS	From the Atlantic Coast to Lake Tanganyika: Gill-Infecting Flatworms of Freshwater Pellonuline Clupeid Fishes in West and Central Africa, with Description of Eleven New Species and Key to Kapentagyrus (Monogenea, Dactylogyridae)	Vanhove, MPM; Hermans, R; Artois, T; Kmentova, N	ANIMALS	2021	10.3390/ani11123578	no		not elected
WOS	Furcocercous cercariae (Trematoda) from freshwater snails in Central Finland	Faltynkova, A; Niewiadomska, K; Santos, MJ; Valtonen, ET	ACTA PARASITOLOGICA	2007	10.2478/s11686-007-0050-z	no		not elected
PubMed	Further study on Procamallanus (Spirocamallanus) pintoi (Kohn et Fernandes, 1988) (Nematoda: Camallanidae) in Corydoras paleatus and Corydoras micracanthus (Siluriformes: Callichthyidae) from Salta, Argentina, with a key to congeneric species from Neotropical Realm	Ailán-Choke LG, Ramallo G, Davies D.	Acta Parasitol	2018	10.1515/ap-2018-0068	no		not elected
WOS	Further study on Procamallanus (Spirocamallanus) pintoi (Kohn et Fernandes, 1988) (Nematoda: Camallanidae) in Corydoras paleatus and Corydoras micracanthus (Siluriformes: Callichthyidae) from Salta, Argentina, with a key to congeneric species from Neotropical Realm	Ailan-Choke, LG; Ramallo, G; Davies, D	ACTA PARASITOLOGICA	2018	10.1515/ap-2018-0068	yes
WOS	Galaxitaenia toloi n. gen., n. sp (Eucestoda : Pseudophyllidea) from Galaxias plato (Pisces : Osmeriformes, Galaxiidae), in the Patagonian region of Argentina	de Pertierra, AAG; Semenas, LG	JOURNAL OF PARASITOLOGY	2005		no		not elected
WOS	Gastrointestinal helminth in waterfowl of the upper Lerma river sub-basin, Mexico	Martinez-Haro, M; Sanchez-Nava, P; Salgado-Maldonado, G; Rodriguez-Romero, FD	REVISTA MEXICANA DE BIODIVERSIDAD	2012		no		not elected
WOS	Gastrointestinal Helminth Parasites of Double-Crested Cormorants (Phalacrocorax auritus) at Four Sites in Saskatchewan, Canada	Wagner, BA; Hoberg, EP; Somers, CM; Soos, C; Fenton, H; Jenkins, EJ	COMPARATIVE PARASITOLOGY	2012	10.1654/4544.1	no		not elected
WOS	Gastrointestinal helminths in brown trout (Salmo trutta Linnaeus, 1758) captured in Galician rivers (NW Spain)	Couso-Perez, S; Ares-Mazas, E; Gomez-Couso, H	PARASITOLOGY INTERNATIONAL	2023	10.1016/j.parint.2022.102676	no		not elected
WOS	Gastrointestinal nematodes of freshwater fish from Pilcomayo River, Argentina, including description of a new species of Procamallanus (Spirocamallanus)	Ramallo, G; Cancino, F; Ruiz, AL; Ailan-Choke, LG	ZOOTAXA	2020	10.11646/zootaxa.4810.3.4	no		not elected
WOS	Genera and Species of the Anisakidae Family and Their Geographical Distribution	Angeles-Hernandez, JC; Gomez-de Anda, FR; Reyes-Rodriguez, NE; Vega-Sanchez, V; Garcia-Reyna, PB; Campos-Montiel, RG; Calderon-Apodaca, NL; Salgado-Miranda, C; Zepeda-Velazquez, AP	ANIMALS	2020	10.3390/ani10122374	no		not elected
PubMed	General overview of the current status of human foodborne trematodiasis	Chai JY, Jung BK.	Parasitology	2022	10.1017/S0031182022000725	no		not elected
WOS	General overview of the current status of human foodborne trematodiasis	Chai, JY; Jung, BK	PARASITOLOGY	2022	10.1017/S0031182022000725	yes
WOS	Genetic and morphological evidences for the existence of sibling species within Contracaecum rudolphii (Hartwich, 1964) (Nematoda: Anisakidae) in Australia	Shamsi, S; Norman, R; Gasser, R; Beveridge, I	PARASITOLOGY RESEARCH	2009	10.1007/s00436-009-1424-y	no		not elected
WOS	Genetic characterization of Dibothriocephalus latus and Dibothriocephalus dendriticus (Cestoda: Diphyllobothriidae) from Chile based on haplotype analysis using mitochondrial DNA markers	Yamasaki, Hiroshi; Sato, Marcello Otake; Kuramochi, Toshiaki; Mercado, Ruben	PARASITOLOGY INTERNATIONAL	2023	10.1016/j.parint.2022.102676	no		not elected
WOS	Genetic differentiation in populations of the cestode Bothriocephalus acheilognathi (Cestoda, Pseudophyllidea) as revealed by eight microsatellite markers	Luo, HY; Nie, P; Zhang, YA; Yao, WJ; Wang, GT	PARASITOLOGY	2003	10.1017/S003118200300297X	no		not elected
WOS	Genetic identification and insights into the ecology of Contracaecum rudolphii A and C. rudolphii B (Nematoda: Anisakidae) from cormorants and fish of aquatic ecosystems of Central Italy	Mattiucci, S; Sbaraglia, GL; Palomba, M; Filippi, S; Paoletti, M; Cipriani, P; Nascetti, G	PARASITOLOGY RESEARCH	2020	10.1007/s00436-020-06658-8	yes
WOS	Genetic parameters for black spot disease (diplopstomiasis) caused by Uvulifer sp. infection in Nile tilapia (Oreochromis niloticus L.)	Charo-Karisa, H; Ali, SE; Marijani, E; Ibrahim, NA; Trinh, TQ; Chadag, MV; Benzie, JAH	AQUACULTURE	2021	10.1016/j.aquaculture.2020.736039	no		not elected
PubMed	Genetic signatures in an invasive parasite of Anguilla anguilla correlate with differential stock management	Wielgoss S, Hollandt F, Wirth T, Meyer A.	J Fish Biol	2010	10.1111/j.1095-8649.2010.02670.x	no		not elected
WOS	Genetic signatures in an invasive parasite of Anguilla anguilla correlate with differential stock management	Wielgoss, S; Hollandt, F; Wirth, T; Meyer, A	JOURNAL OF FISH BIOLOGY	2010	10.1111/j.1095-8649.2010.02670.x	yes
WOS	Genetic structure and geographical variation of Bithynia siamensis goniomphalos sensu lato (Gastropoda: Bithyniidae), the snail intermediate host of Opisthorchis viverrini sensu lato (Digenea: Opisthorchiidae) in the Lower Mekong Basin revealed by mitochondrial DNA sequences	Tantrawatpan, C; Saijuntha, W; Bunchom, N; Suksavate, W; Pilap, W; Walalite, T; Agatsuma, T; Tawong, W; Sithithaworn, P; Andrews, RH; Petney, TN	INTERNATIONAL JOURNAL FOR PARASITOLOGY	2020	10.1016/j.ijpara.2019.10.007	no		not elected
WOS	Genetic Variability of the Amur Sleeper (Perccottus glenii) and their Parasite, Cestode (Nippotaenia mogurndae), outside the Natural Area of Distribution	Alyamkin, GV; Zhigileva, ON; Zhokhov, AE	INLAND WATER BIOLOGY	2022	10.1134/S1995082922010023	no		not elected
PubMed	Genetic variation of fish parasite populations in historically connected habitats: undetected habitat fragmentation effect on populations of the nematode Procamallanus fulvidraconis in the catfish Pelteobagrus fulvidraco	Li WX, Wang GT, Nie P.	J Parasitol	2008	10.1645/GE-1034.1	no		not elected
Embase	Genetic variation of fish parasite populations in historically connected habitats: Undetected habitat fragmentation effect on populations of the nematode Procamallanus fulvidraconis in the catfish Pelteobagrus fulvidraco	Li W.X., Wang G.T., Nie P.	Journal of Parasitology (2008) 94:3 (643-647). Date of Publication: June 2008	2008	10.1645/GE-1034R2.1	yes
WOS	Genetic variation of fish parasite populations in historically connected habitats: undetected habitat fragmentation effect on populations of the nematode Procamallanus fulvidraconis in the catfish Pelteobagrus fulvidraco	Li, WX; Wang, GT; Nie, R	JOURNAL OF PARASITOLOGY	2008		yes
PubMed	Genetic, haplotype and phylogenetic analysis of Ligula intestinalis by using mt-CO1 gene marker: ecological implications, climate change and eco-genetic diversity	Selcuk MA, Celik F, Simsek S, Ahmed H, Kesik HK, Kilinc SG, Cao J.	Braz J Biol	2022	10.1590/1519-6984.258626	no		not elected
PubMed	Genetically distinct colour morphs of European perch Perca fluviatilis in Lake Constance differ in susceptibility to macroparasites	Roch S, Behrmann-Godel J, Brinker A.	J Fish Biol	2015	10.1111/jfb.12608	no		not elected
WOS	Genetically distinct colour morphs of European perch Perca fluviatilis in Lake Constance differ in susceptibility to macroparasites	Roch, S; Behrmann-Godel, J; Brinker, A	JOURNAL OF FISH BIOLOGY	2015	10.1111/jfb.12608	yes
PubMed	Genome Characterization, Prevalence, and Transmission Mode of a Novel Picornavirus Associated with the Threespine Stickleback Fish (Gasterosteus aculeatus)	Hahn MA, Dheilly NM.	J Virol	2019	10.1128/JVI.02277-18	no		not elected
WOS	Genome Characterization, Prevalence, and Transmission Mode of a Novel Picornavirus Associated with the Threespine Stickleback Fish (Gasterosteus aculeatus)	Hahn, MA; Dheilly, NM	JOURNAL OF VIROLOGY	2019	10.1128/JVI.02277-18	yes
PubMed	Genome-wide exploration reveals distinctive northern and southern variants of Clonorchis sinensis in the Far East	Kinkar L, Korhonen PK, Saarma U, Wang T, Zhu XQ, Harliwong I, Yang B, Fink JL, Wang D, Chang BCH, Chelomina GN, Koehler AV, Young ND, Gasser RB.	Mol Ecol Resour	2023	10.1111/1755-0998.13760	no		not elected
WOS	Genome-wide exploration reveals distinctive northern and southern variants of Clonorchis sinensis in the Far East	Kinkar, Liina; Korhonen, Pasi K.; Saarma, Urmas; Wang, Tao; Zhu, Xing-Quan; Harliwong, Ivon; Yang, Bicheng; Fink, J. Lynn; Wang, Daxi; Chang, Bill C. H.; Chelomina, Galina N.; Koehler, Anson V.; Young, Neil D.; Gasser, Robin B.	MOLECULAR ECOLOGY RESOURCES	2023	10.1016/j.parint.2023.102767	no		not elected
PubMed	Genome-wide identification of ABC transporters in monogeneans	Caña-Bozada V, Morales-Serna FN, García-Gasca A, Llera-Herrera R, Fajer-Ávila EJ.	Mol Biochem Parasitol	2019	10.1016/j.molbiopara.2019.111234	no		not elected
WOS	Genome-wide identification of ABC transporters in monogeneans	Cana-Bozada, V; Morales-Serna, FN; Garcia-Gasca, A; Llera-Herrera, R; Fajer-Avila, EJ	MOLECULAR AND BIOCHEMICAL PARASITOLOGY	2019	10.1016/j.molbiopara.2019.111234	yes
WOS	Geographic variation in composition of metazoan parasite infracommunities in Galaxias maculatus Jenyns 1842 (Osmeriformes: Galaxiidae) in southern Chile (38-47 degrees S)	George-Nascimento, M; Lopez-Rodriguez, R; Gorski, K	REVISTA CHILENA DE HISTORIA NATURAL	2020	10.1186/s40693-020-00090-z	no		not elected
WOS	GEOGRAPHIC VARIATION IN LIFE CYCLE STRATEGIES OF A PROGENETIC TREMATODE	Herrmann, KK; Poulin, R	JOURNAL OF PARASITOLOGY	2012	10.1645/GE-2789.1	no		not elected
WOS	Geographical distribution of Metagonimus yokogawai and M-miyatai in Shizuoka Prefecture, Japan, and their site preferences in the sweetfish, Plecoglossus altivelis, and hamsters	Kino, H; Suzuki, T; Oishi, H; Suzuki, S; Yamagiwa, S; Ishiguro, M	PARASITOLOGY INTERNATIONAL	2006	10.1016/j.parint.2006.05.001	no		not elected
PubMed	Geography and host specificity: two forces behind the genetic structure of the freshwater fish parasite Ligula intestinalis (Cestoda: Diphyllobothriidae)	Bouzid W, Stefka J, Hypsa V, Lek S, Scholz T, Legal L, Ben Hassine OK, Loot G.	Int J Parasitol	2008	10.1016/j.ijpara.2008.03.008	no		not elected
WOS	Geography and host specificity: Two forces behind the genetic structure of the freshwater fish parasite Ligula intestinalis (Cestoda: Diphyllobothriidae)	Bouzid, W; Stefka, J; Hypsa, V; Lek, S; Scholz, T; Legal, L; Ben Hassine, OK; Loot, G	INTERNATIONAL JOURNAL FOR PARASITOLOGY	2008	10.1016/j.ijpara.2008.03.008	yes
PubMed	Getting what is served? Feeding ecology influencing parasite-host interactions in invasive round goby Neogobius melanostomus	Emde S, Kochmann J, Kuhn T, Plath M, Klimpel S.	PLoS One	2014	10.1371/journal.pone.0109971	no		not elected
Embase	Getting what is served? Feeding ecology influencing parasite-host interactions in invasive round goby Neogobius melanostomus	Emde S., Kochmann J., Kuhn T., Plath M., Klimpel S.	PLoS ONE (2014) 9:10 Article Number: e109971. Date of Publication: 22 Oct 2014	2014	10.1371/journal.pone.0109971	yes
WOS	Getting What Is Served? Feeding Ecology Influencing Parasite-Host Interactions in Invasive Round Goby Neogobius melanostomus	Emde, S; Kochmann, J; Kuhn, T; Plath, M; Klimpel, S	PLOS ONE	2014	10.1371/journal.pone.0109971	yes
WOS	Gill Flukes (Monogenoidea) from the Rainbow Darter, Etheostoma caeruleum (Perciformes: Percidae): New Distributional Records for Arkansas, USA	Mcallister, CT; Cloutman, DG; Robison, HW; Fayton, TJ	COMPARATIVE PARASITOLOGY	2017	10.1654/1525-2647-84.2.189	no		not elected
WOS	Gill parasites of fish from two estuaries in northeastern Brazil: new hosts and geographical records	Golzio, JESA; Falkenberg, JM; Praxedes, RCG; Coutinho, AS; Laurindo, MK; Pessanha, A; Madi, RR; Patricio, J; Vendel, AL; Souza, GTR; Melo, CM; Lacerda, ACF	ANAIS DA ACADEMIA BRASILEIRA DE CIENCIAS	2017	10.1590/0001-3765201720160883	no		not elected
WOS	Ginger oil (Zingiber officinale) in the fight against larvae of Contracaecum sp. that cause human zoonoses	Pavanelli, GC; Simas, IPN; Goncalves, JE; Castro, ALDP	MUNDO DA SAUDE	2018	10.15343/0104-7809.20184202534547	no		not elected
WOS	Global parasite trafficking: Asian Gyrodactylus (Monogenea) arrived to the USA via invasive fish Misgurnus anguillicaudatus as a threat to amphibians	Reyda, FB; Wells, SM; Ermolenko, AV; Zietara, MS; Lumme, JI	BIOLOGICAL INVASIONS	2020	10.1007/s10530-019-02097-4	no		not elected
PubMed	'Global worming': first record of an epidemic of Triaenophorus crassus in a population of Arctic charr Salvelinus umbla	Achleitner D, Gassner H, Schabetsberger R.	J Fish Biol	2009	10.1111/j.1095-8649.2008.02166.x	no		not elected
WOS	'Global worming': first record of an epidemic of Triaenophorus crassus in a population of Arctic charr Salvelinus umbla	Achleitner, D; Gassner, H; Schabetsberger, R	JOURNAL OF FISH BIOLOGY	2009	10.1111/j.1095-8649.2008.02166.x	yes
WOS	Glochidial infection by the endangered Margaritifera margaritifera (Mollusca) increased survival of salmonid host (Pisces) during experimental Flavobacterium disease outbreak	Chowdhury, MMR; Roy, A; Auvinen, K; Pulkkinen, K; Suonia, H; Taskinen, J	PARASITOLOGY RESEARCH	2021	10.1007/s00436-021-07285-7	no		not elected
WOS	Glossocercus chelodinae (MacCallum, 1921) n. comb. (Cestoda : Dilepididae) from freshwater turtles in Australia and a redefinition of the genus Bancroftiella Johnston, 1911	Pichelin, S; Cribb, TH; Bona, FV	SYSTEMATIC PARASITOLOGY	1998	10.1023/A:1005922311904	no		not elected
WOS	Gnasthostoma binucleatum (Spirurida : Gnasthostomatidae) from the freshwater fish in Tabasco, Mexico	Kifune, T; Lamothe-Argumedo, R; Garcia-Prieto, L; Oceguera-Figueroa, A; Leon-Regagnon, V	REVISTA DE BIOLOGIA TROPICAL	2004		no		not elected
PubMed	Gnathostoma hispidum infection in a Korean man returning from China	Kim HS, Lee JJ, Joo M, Chang SH, Chi JG, Chai JY.	Korean J Parasitol	2010	10.3347/kjp.2010.48.3.259	no		not elected
WOS	Gnathostoma hispidum Infection in a Korean Man Returning from China	Kim, HS; Lee, JJ; Joo, M; Chang, SH; Chi, JG; Chai, JY	KOREAN JOURNAL OF PARASITOLOGY	2010	10.3347/kjp.2010.48.3.259	yes
PubMed	Gnathostomiasis acquired after consumption of raw freshwater fish in the Amazon region: a report of two cases in Brazil	Haddad Junior V, Oliveira ÍF, Bicudo NP, Marques MEA.	Rev Soc Bras Med Trop	2020	10.1590/0037-8682-0127-2020	no		not elected
WOS	Gnathostomiasis acquired after consumption of raw freshwater fish in the Amazon region: a report of two cases in Brazil	Haddad, V; de Oliveira, IF; Bicudo, NP; Marques, MEA	REVISTA DA SOCIEDADE BRASILEIRA DE MEDICINA TROPICAL	2021	10.1590/0037-8682-0127-2020	yes
PubMed	Gnathostomiasis Acquired by Visitors to the Okavango Delta, Botswana	Frean J.	Trop Med Infect Dis	2020	10.3390/tropicalmed5010039	no		not elected
WOS	Gnathostomiasis Acquired by Visitors to the Okavango Delta, Botswana	Frean, J	TROPICAL MEDICINE AND INFECTIOUS DISEASE	2020	10.3390/tropicalmed5010039	yes
WOS	Gnathostomiasis in frog-eating snakes from Japan	Ishiwata, K; Nakao, H; Nose, R; Komiya, M; Hanada, S; Enomoto, Y; Nawa, Y	JOURNAL OF WILDLIFE DISEASES	1997	10.7589/0090-3558-33.4.877	no		not elected
PubMed	Gnathostomiasis: An Emerging Infection of Raw Fish Consumers in Gnathostoma Nematode-Endemic and Nonendemic Countries	Diaz JH.	J Travel Med	2015	10.1111/jtm.12212	no		not elected
WOS	Gnathostomiasis: An Emerging Infection of Raw Fish Consumers in Gnathostoma Nematode-Endemic and Nonendemic Countries	Diaz, JH	JOURNAL OF TRAVEL MEDICINE	2015	10.1111/jtm.12212	yes
WOS	Gobioides broussonnetii (Gobiidae): a new host for Pterobothrium crassicolle (Trypanorhyncha) on Marajo Island, northern Brazil	Videira, M; Velasco, M; Dias, L; Matos, P; de Almeida, HDF; da Costa, ML; Clemente, SCDS; Matos, E	REVISTA BRASILEIRA DE PARASITOLOGIA VETERINARIA	2013	10.1590/S1984-29612013000300013	no		not elected
WOS	Goezia nankingensis Hsu, 1933 (Nematoda: Raphidascarididae) from the critically endangered Chinese paddlefish Psephurus gladius (Martens) (Acipenseriformes: Polyodontidae)	Li, L; Xu, Z; Zhang, LP	SYSTEMATIC PARASITOLOGY	2012	10.1007/s11230-012-9345-z	yes
PubMed	Goezia nankingensis Hsü, 1933 (Nematoda: Raphidascarididae) from the critically endangered Chinese paddlefish Psephurus gladius (Martens) (Acipenseriformes: Polyodontidae)	Li L, Xu Z, Zhang LP.	Syst Parasitol	2012	10.1007/s11230-012-9345-z	no		not elected
PubMed	Goezia spinulosa (Nematoda: Raphidascarididae), a pathogenic parasite of the arapaima Arapaima gigas (Osteichthyes)	Santos CP, Moravec F.	Folia Parasitol (Praha)	2009	10.14411/fp.2009.009	no		not elected
WOS	Goezia spinulosa (Nematoda: Raphidascarididae), a pathogenic parasite of the arapaima Arapaima gigas (Osteichthyes)	Santos, CP; Moravec, F	FOLIA PARASITOLOGICA	2009	10.14411/fp.2009.009	yes
WOS	Gonads tissue changes of Chalcalburnus mossulensis(Heckel, 1843) infected by Ligula intestinalis (cestoda)	Khanghah, AP; Amiri, BM; Sharifpour, I; Jafari, BJ; Motalebi, AA	IRANIAN JOURNAL OF FISHERIES SCIENCES	2011		no		not elected
WOS	Gross and microscopic pathological changes associated with parasitic infection in European eel (Anguilla anguilla, Linnaeus 1758)	Abdelmonem, AA; Metwally, MM; Hussein, HS; Elsheikha, HM	PARASITOLOGY RESEARCH	2010	10.1007/s00436-009-1688-2	no		not elected
WOS	Growth, nutritional composition, and hematology of Arctic charr (Salvelinus alpinus) exposed to toxaphene and tapeworm (Diphyllobothrium dendriticum) larvae	Blanar, CA; Curtis, MA; Chan, HM	ARCHIVES OF ENVIRONMENTAL CONTAMINATION AND TOXICOLOGY	2005	10.1007/s00244-004-0064-6	no		not elected
WOS	Gryporhynchidae (Cestoda: Cyclophyllidea) in Mexico: species list, hosts, distribution and new records	Ortega-Olivares, MP; Garcia-Prieto, L; Garcia-Varela, M	ZOOTAXA	2014	10.11646/zootaxa.3795.2.1	no		not elected
WOS	Gyrodactyloides bychowskii (Monogenea : Gyrodactylidae) from sea-caged Atlantic salmon Salmo salar in Scotland: occurrence and ribosomal RNA sequence analysis	Bruno, DW; Collins, CM; Cunningham, CO; MacKenzie, K	DISEASES OF AQUATIC ORGANISMS	2001	10.3354/dao045191	no		not elected
WOS	Gyrodactylus lilianae n. sp. (Polyonchoinea: Gyrodactylidae) from Rhamdia quelen (Quoy & Gaimard) (Siluriformes: Heptapteridae) from southern Brazil: a potential nuisance for aquaculture	Razzolini, E; Murari, AL; Baldisserotto, B; Boeger, WA	SYSTEMATIC PARASITOLOGY	2019	10.1007/s11230-019-09858-8	no		not elected
WOS	Gyrodactylus salinae n. sp (Platyhelminthes: Monogenea) infecting the south European toothcarp Aphanius fasciatus (Valenciennes) (Teleostei, Cyprinodontidae) from a hypersaline environment in Italy	Paladini, G; Huyse, T; Shinn, AP	PARASITES & VECTORS	2011	10.1186/1756-3305-4-100	no		not elected
WOS	Gyrodactylus species (Monogenea) infecting alpine bullhead (Cottus poecilopus Heckel, 1837) in Norway and Slovakia, including the description of Gyrodactylus mariannae sp nov.	Winger, AC; Hansen, H; Bachmann, L; Bakke, TA	ACTA PARASITOLOGICA	2008	10.2478/s11686-008-0045-4	no		not elected
WOS	Gyrodactylus sprostonae Ling, 1962 infects an indigenous cyprinid in southern Africa: An expanded description	Maduenyane, M.; Dos Santos, Q. M.; Avenant-Oldewage, A.	JOURNAL OF HELMINTHOLOGY	2023	10.1111/1755-0998.13760	no		not elected
WOS	Habitat Selection Influences Sex Distribution, Morphology, Tissue Biochemistry, and Parasite Load of Juvenile Coho Salmon in the West Fork Smith River, Oregon	Rodnick, KJ; St-Hilaire, S; Battiprolu, PK; Seiler, SM; Kent, ML; Powell, MS; Ebersole, JL	TRANSACTIONS OF THE AMERICAN FISHERIES SOCIETY	2008	10.1577/T07-138.1	no		not elected
WOS	Habitat-based constraints on food web structure and parasite life cycles	Rossiter, W; Sukhdeo, MVK	OECOLOGIA	2014	10.1007/s00442-013-2835-0	no		not elected
WOS	HABITATS AND TREMATODE INFECTION OF &ITBITHYNIA SIAMENSIS GONIOMPHALOS&IT IN UDON THANI PROVINCE, THAILAND	Kulsantiwong, J; Prasopdee, S; Labbunruang, N; Chaiyasaeng, M; Tesana, S	SOUTHEAST ASIAN JOURNAL OF TROPICAL MEDICINE AND PUBLIC HEALTH	2017		no		not elected
WOS	Haemalogical alterations of Leporinus macrocephalus (Osteichtyes : Anostomidae) naturally infected by Goezia leporini (Nematoda : Anisakidae) in fish pont	Martins, ML; Tavares-Dias, M; Fujimoto, RY; Onaka, EM; Nomura, DT	ARQUIVO BRASILEIRO DE MEDICINA VETERINARIA E ZOOTECNIA	2004	10.1590/S0102-09352004000500011	no		not elected
WOS	Hamacreadium cribbi n. sp (Digenea: Opecoelidae) from Lethrinus miniatus (Forster) (Perciformes: Lethrinidae) from New Caledonian waters	Bray, RA; Justine, JL	SYSTEMATIC PARASITOLOGY	2016	10.1007/s11230-016-9662-8	no		not elected
PubMed	Hazardous pollutants in the environment: Fish host-parasite interactions and bioaccumulation of polychlorinated biphenyls	Brázová T, Miklisová D, Barčák D, Uhrovič D, Šalamún P, Orosová M, Oros M.	Environ Pollut	2021	10.1016/j.envpol.2021.118175	no		not elected
WOS	Hazardous pollutants in the environment: Fish host-parasite interactions and bioaccumulation of polychlorinated biphenyls	Brazova, T; Miklisova, D; Barcak, D; Uhrovic, D; Salamun, P; Orosova, M; Oros, M	ENVIRONMENTAL POLLUTION	2021	10.1016/j.envpol.2021.118175	yes
WOS	Head morphology and piscivory of European eels, Anguilla anguilla, predict their probability of infection by the invasive parasitic nematode Anguillicoloides crassus	Pegg, J; Andreou, D; Williams, CF; Britton, JR	FRESHWATER BIOLOGY	2015	10.1111/fwb.12624	no		not elected
WOS	Health assessment, associated metrics, and nematode parasitism of rainbow trout in the Colorado River below Glen Canyon Dam, Arizona	McKinney, T; Robinson, AT; Speas, DW; Rogers, RS	NORTH AMERICAN JOURNAL OF FISHERIES MANAGEMENT	2001	10.1577/1548-8675(2001)021<0062:HAAMAN>2.0.CO;2	no		not elected
PubMed	Health education in control of fluke infections	Rim HJ.	Arzneimittelforschung	1984		no		not elected
Embase	Health education in the control of fluke infections	Rim H.-J.	Arzneimittel-Forschung/Drug Research (1984) 34:9 B (1237-1238). Date of Publication: 1984	1984		yes
PubMed	Health problems associated with consumption of fish and the role of aquatic environments in the transmission of human diseases	Aloo PA.	Afr J Health Sci	2000		no		not elected
WOS	HEALTH PROFILE OF ALOSA IMMACULATA (BENNET, 1835) DURING ITS SPAWNING MIGRATION IN THE DANUBE	Grecu, I; Docan, A; Mogodan, A; Dediu, L; Cristea, V; Ionescu, T; Mihalache, I	SCIENTIFIC PAPERS-SERIES D-ANIMAL SCIENCE	2020		no		not elected
WOS	Health survey of aquarium fish in Swedish pet-shops	Hongslo, T; Jansson, E	BULLETIN OF THE EUROPEAN ASSOCIATION OF FISH PATHOLOGISTS	2009		no		not elected
WOS	Heavy metacercarial infections of cyprinid fishes in Uji River	Ogawa, K; Nakatsugawa, T; Yasuzaki, M	FISHERIES SCIENCE	2004	10.1111/j.1444-2906.2003.00781.x	no		not elected
PubMed	Heavy metal accumulation in Lacistorhynchus dollfusi (Trypanorhyncha: Lacistorhynchidae) infecting Citharichthys sordidus (Pleuronectiformes: Bothidae) from Santa Monica Bay, Southern California	Courtney-Hogue C.	Parasitology	2016	10.1017/S003118201600038X	no		not elected
WOS	Heavy metal accumulation in Lacistorhynchus dollfusi (Trypanorhyncha: Lacistorhynchidae) infecting Citharichthys sordidus (Pleuronectiformes: Bothidae) from Santa Monica Bay, Southern California	Courtney-Hogue, C	PARASITOLOGY	2016	10.1017/S003118201600038X	yes
WOS	Heavy Metal Accumulation in the Intestinal Tapeworm Proteocephalus macrophallus Infecting the Butterfly Peacock Bass (Cichla ocellaris), from Southeastern Brazil	Leite, LAR; Januario, FF; Padilha, PM; do Livramento, ETC; de Azevedo, RK; Abdallah, VD	BULLETIN OF ENVIRONMENTAL CONTAMINATION AND TOXICOLOGY	2019	10.1007/s00128-019-02704-z	no		not elected
PubMed	Heavy metal concentrations in adult acanthocephalans and cestodes compared to their fish hosts and to established free-living bioindicators	Sures B, Taraschewski H, Siddall R.	Parassitologia	1997		no		not elected
PubMed	Heavy metals in the nase, Chondrostoma nasus (L. 1758), and its intestinal parasite Caryophyllaeus laticeps (Pallas 1781) from Austrian rivers: bioindicative aspects	Jirsa F, Leodolter-Dvorak M, Krachler R, Frank C.	Arch Environ Contam Toxicol	2008	10.1007/s00244-008-9154-1	no		not elected
WOS	Heavy metals in the nase, Chondrostoma nasus (L. 1758), and its intestinal parasite Caryophyllaeus laticeps (Pallas 1781) from Austrian rivers: Bioindicative aspects	Jirsa, F; Leodolter-Dvorak, M; Krachler, R; Frank, C	ARCHIVES OF ENVIRONMENTAL CONTAMINATION AND TOXICOLOGY	2008	10.1007/s00244-008-9154-1	yes
PubMed	Heliconema Monopteri n. Sp. (Nematoda: Physalopteridae) from Monopterus Cuchia (Hamilton) (Osteichthyes: Synbranchidae) in India, with Notes on the Taxonomy of Heliconema Spp	Moravec F, Chaudhary A, Singh HS.	Helminthologia	2019	10.2478/helm-2019-0002	no		not elected
WOS	Heliconema monopteri n. sp. (Nematoda: Physalopteridae) from Monopterus cuchia (Hamilton) (Osteichthyes: Synbranchidae) in India, with notes on the taxonomy of Heliconema spp.	Moravec, F; Chaudhary, A; Singh, HS	HELMINTHOLOGIA	2019	10.2478/helm-2019-0002	yes
WOS	HELMINTH COMMUNITIES OF COREGONUS LAVARETUS (SALMONIDAE: COREGONINAE) FROM LAKE KAMENNOYE (KOSTOMUKSHA STATE NATURE RESERVE, RUSSIA)	Ieshko, EP; Lebedeva, DI; Anikieva, LV; Gorbach, VV; Ilmast, NV	NATURE CONSERVATION RESEARCH	2022	10.24189/ncr.2022.032	no		not elected
PubMed	Helminth communities of fish as ecological indicators of lake health	Shah HB, Yousuf AR, Chishti MZ, Ahmad F.	Parasitology	2013	10.1017/S0031182012001679	no		not elected
Embase	Helminth communities of fish as ecological indicators of lake health	Shah H.B., Yousuf A.R., Chishti M.Z., Ahmad F.	Parasitology (2013) 140:3 (352-360). Date of Publication: March 2013	2013	10.1017/S0031182012001679	yes
WOS	Helminth communities of fish as ecological indicators of lake health	Shah, HB; Yousuf, AR; Chishti, MZ; Ahmad, F	PARASITOLOGY	2013	10.1017/S0031182012001679	yes
WOS	Helminth communities of native and introduced fishes in Lake Patzcuaro, Michoacan, Mexico	de Leon, GPP; Garcia-Prieto, L; Leon-Regagnon, V; Choudhury, A	JOURNAL OF FISH BIOLOGY	2000	10.1111/j.1095-8649.2000.tb02174.x	no		not elected
WOS	Helminth communities of the roach (Rutilus rutilus) from Kocadere stream in Bursa,Turkey: occurrence, intensity, seasonality and their infestations linked to host fish size	Selver, M; Aydogdu, A; Cirak, VY	BULLETIN OF THE EUROPEAN ASSOCIATION OF FISH PATHOLOGISTS	2009		no		not elected
WOS	Helminth communities of two species of piscivorous birds, Ardea alba (Linnaeus) and Nyctanassa violacea (Gmelin) (Ciconiiformes: Ardeidae), in two coastal lagoons from Guerrero state, Mexico	Violante-Gonzalez, J; Monks, S; Gil-Guerrero, S; Rojas-Herrera, AA; Flores-Rodriguez, P	PARASITOLOGY RESEARCH	2012	10.1007/s00436-012-2840-y	no		not elected
WOS	Helminth communities of Xiphophorus malinche (Pisces: Poeciliidae), endemic freshwater fish from the Panuco River, Hidalgo, Mexico	Bautista-Hernandez, CE; Violante-Gonzalez, J; Monks, S; Pulido-Flores, G	REVISTA MEXICANA DE BIODIVERSIDAD	2014	10.7550/rmb.40560	no		not elected
WOS	Helminth community structure of four species of Lepomis (Osteichthyes: Centrarchidae) from an oligohaline estuary in southeastern Louisiana	Fiorillo, RA; Font, WF	JOURNAL OF THE HELMINTHOLOGICAL SOCIETY OF WASHINGTON	1996		no		not elected
PubMed	Helminth diversity in Pimelodus blochii Valenciennes, 1840 (Osteichthyes: Pimelodidae) in two Amazon Rivers	Cavalcante PHO, da Silva MT, Pereira ANS, Gentile R, Santos CP.	Parasitol Res	2020	10.1007/s00436-020-06906-x	no		not elected
Embase	Helminth diversity in Pimelodus blochii Valenciennes, 1840 (Osteichthyes: Pimelodidae) in two Amazon Rivers	Cavalcante P.H.O., da Silva M.T., Pereira A.N.S., Gentile R., Santos C.P.	Parasitology Research (2020) 119:12 (4005-4015). Date of Publication: 1 Dec 2020	2020	10.1007/s00436-020-06906-x	yes
WOS	Helminth diversity inPimelodus blochiiValenciennes, 1840 (Osteichthyes: Pimelodidae) in two Amazon Rivers	Cavalcante, PHD; da Silva, MT; Pereira, ADS; Gentile, R; Santos, CP	PARASITOLOGY RESEARCH	2020	10.1007/s00436-020-06906-x	yes
WOS	Helminth endoparasites of endemic fish Pygocentrus piraya (Characiformes, Serrasalmidae) from Tres Marias reservoir, Minas Gerais, Brazil	Santos-Clapp, MD; Duarte, R; Albuquerque, MC; Brasil-Sato, MC	ANAIS DA ACADEMIA BRASILEIRA DE CIENCIAS	2022	10.1590/0001-3765202220201425	yes
PubMed	Helminth endoparasites of endemic fish Pygocentrus piraya (Characiformes, Serrasalmidae) from Três Marias reservoir, Minas Gerais, Brazil	Santos-Clapp MD, Duarte R, Albuquerque MC, Brasil-Sato MC.	An Acad Bras Cienc	2022	10.1590/0001-3765202220201425	no		not elected
WOS	Helminth fauna and histopathology associated with parasitic infections in Phrynops geoffroanus (Schweigger, 1812) (Testudines, Chelidae) in a Brazilian river subjected to anthropogenic activities	da Fonseca, CF; Rojas, NJJT; Vieira, FM; Ferreira, APD; Rodrigues, MD; de Barros, MEG; da Silva, VA; de Moura, GJB; de Oliveira, JB	VETERINARY PARASITOLOGY- REGIONAL STUDIES AND REPORTS	2021	10.1016/j.vprsr.2021.100639	no		not elected
WOS	Helminth fauna of Astyanax fasciatus Cuvier, 1819, in two distinct sites of the Taquari River, Sao Paulo State, Brazil	Acosta, AA; Queiroz, J; Brandao, H; Silva, RJ	BRAZILIAN JOURNAL OF BIOLOGY	2015	10.1590/1519-6984.15113	no		not elected
WOS	Helminth Fauna of the Shortfin Molly Poecilia mexicana (Actinopterygii) in Two Neotropical Brackish Water Bodies of Mexico	Barcenas-De Los Santos, N; Torres-Carrera, G; Garcia-Prieto, L; Osorio-Sarabia, D	COMPARATIVE PARASITOLOGY	2019	10.1654/1525-2647-86.2.122	no		not elected
WOS	Helminth fauna of two cyprinid fish (Campostoma ornatum and Codoma ornata) from the upper Piaxtla River, Northwestern Mexico	Aguilar-Aguilar, R; Rosas-Valdez, R; Martinez-Aquino, A; Perez-Rodriguez, R; Dominguez-Dominguez, O; De Leon, GPP	HELMINTHOLOGIA	2010	10.2478/s11687-010-0039-2	no		not elected
WOS	Helminth fauna parasitizing Pimelodus pohli (Actinopterygii: Pimelodidae) from the upper Sao Francisco River, Brazil	Sabas, CSS; Brasil-Sato, MC	REVISTA BRASILEIRA DE PARASITOLOGIA VETERINARIA	2014	10.1590/S1984-29612014067	no		not elected
WOS	Helminth infections in tench (Tinca tinca) from Kapulukaya Dam Lake	Yildiz, K	TURKISH JOURNAL OF VETERINARY & ANIMAL SCIENCES	2003		no		not elected
WOS	HELMINTH INFRACOMMUNITY OF Haemulon aurolineatum Cuvier, 1830 (Haemulidae) FROM THE GULF OF CARIACO, VENEZUELA	Bashirullah, AK; Diaz, MT	REVISTA CIENTIFICA-FACULTAD DE CIENCIAS VETERINARIAS	2015		no		not elected
WOS	Helminth of the annual fish Millerichthys robustus (Teleostei: Rivulidae), an endemic species to Mexico	Mosqueda-Cabrera, MA; Labastida-Valerio, JA; Sotelo-Viveros, AM; Becerra-Garcia, RE; Jimenez-Garcia, MI	REVISTA MEXICANA DE BIODIVERSIDAD	2019	10.22201/ib.20078706e.2019.90.2652	no		not elected
WOS	Helminth parasite communities of Characodon audax and C-lateralis (Pisces : Goodeidae), endemic freshwater fishes from Durango, Mexico	Martinez-Aquino, A; Salgado-Maldonado, G; Aguilar-Aguilar, R; Cabanas-Carranza, G; Mendoza-Palmero, C	SOUTHWESTERN NATURALIST	2007	10.1894/0038-4909(2007)52[125:HPCOCA]2.0.CO;2	no		not elected
PubMed	Helminth parasite spectrum of fishes in Meghalaya, Northeast India: a checklist	Jyrwa DB, Thapa S, Tandon V.	J Parasit Dis	2016	10.1007/s12639-014-0503-x	no		not elected
WOS	Helminth parasites (Plathelminthes) of common carp (Cyprinus carpio L.) in Iznik Lake	Aydogdu, A; Altunel, FN	BULLETIN OF THE EUROPEAN ASSOCIATION OF FISH PATHOLOGISTS	2002		no		not elected
PubMed	Helminth parasites from Egyptian freshwater fish: Paramasenia rifaati n. gen. and n. sp. (Trematoda Maseniinae Yamaguti, 1954)	Ramadan MM, Saoud MF, Taha SA.	J Egypt Soc Parasitol	1987		no		not elected
WOS	Helminth parasites in freshwater fish from the Papaloapan river basin, Mexico	Salgado-Maldonado, G; Aguilar-Aguilar, R; Cabanas-Carranza, G; Soto-Galera, E; Mendoza-Palmero, C	PARASITOLOGY RESEARCH	2005	10.1007/s00436-005-1315-9	no		not elected
WOS	Helminth Parasites in the Alien Lepomis gibbosus (L.) (Centrarchidae) from the Lake Atanasovsko Wetlands, Bulgaria: Survey of Species and Structure of Helminth Communities	Stoyanov, B; Mutafchiev, Y; Pankov, P; Georgiev, BB	ACTA ZOOLOGICA BULGARICA	2017		no		not elected
WOS	Helminth parasites in two populations of Astronotus ocellatus (Cichliformes: Cichlidae) from the eastern Amazon, Northern Brazil	Pinheiro, RHD; Tavares-Dias, M; Giese, EG	REVISTA BRASILEIRA DE PARASITOLOGIA VETERINARIA	2019	10.1590/S1984-29612019052	no		not elected
Embase	Helminth parasites in two populations of astronotus ocellatus (Cichliformes: Cichlidae) from the eastern amazon, northern brazil	Pinheiro R.H.S., Tavares-Dias M., Giese E.G.	Revista Brasileira de Parasitologia Veterinaria (2019) 28:3 (425-431). Date of Publication: 1 Jul 2019	2019	10.1590/s1984-29612019052	yes
WOS	Helminth parasites of alien freshwater fishes in Patagonia (Argentina)	Rauque, C; Viozzi, G; Flores, V; Vega, R; Waicheim, A; Salgado-Maldonado, G	INTERNATIONAL JOURNAL FOR PARASITOLOGY-PARASITES AND WILDLIFE	2018	10.1016/j.ijppaw.2018.09.008	no		not elected
WOS	Helminth parasites of atherinopsid freshwater fishes (Osteichthyes: Atheriniformes) from central Mexico	Lira-Guerrero, G; Garcia-Prieto, L; de Leon, GP	REVISTA MEXICANA DE BIODIVERSIDAD	2008		no		not elected
WOS	Helminth parasites of Chapalichthys encaustus (Pisces : Goodeidae), an endemic freshwater fish from Lake Chapala, Jalisco, Mexico	Martinez-Aquino, A; Salgado-Maldonado, G; Aguilar-Aguilar, R; Cabanas-Carranza, G; Ortega-Olivares, MP	JOURNAL OF PARASITOLOGY	2004	10.1645/GE-255R	yes
PubMed	Helminth parasites of Chapalichthys encaustus (Pisces: Goodeidae), an endemic freshwater fish from Lake Chapala, Jalisco, Mexico	Martínez-Aquino A, Salgado-Maldonado G, Aguilar-Aguilar R, Cabañas-Carranza G, Ortega-Olivares MP.	J Parasitol	2004	10.1645/GE-255R	no		not elected
Embase	Helminth parasites of Chapalichthys encaustus (Pisces: Goodeidae), an endemic freshwater fish from Lake Chapala, Jalisco, Mexico	Martínez-Aquino A., Salgado-Maldonado G., Aguilar-Aguilar R., Cabañas-Carranza G., Ortega-Olivares M.P.	Journal of Parasitology (2004) 90:4 (889-890). Date of Publication: August 2004	2004	10.1645/GE-255R	yes
WOS	Helminth parasites of Cichla ocellaris Bloch & Schneider, 1801 collected in the Jacare-Pepira River, Sao Paulo state, Brazil	Januario, FF; Giao, T; De Azevedo, RK; Abdallah, VD	ANAIS DA ACADEMIA BRASILEIRA DE CIENCIAS	2019	10.1590/0001-3765201920180579	no		not elected
WOS	Helminth parasites of fish of the Kazakhstan sector of the Caspian Sea and associated drainage basin	Abdybekova, AM; Abdibayeva, AA; Popov, NN; Zhaksylykova, AA; Barbol, BI; Bozhbanov, BZ; Torgerson, PR	HELMINTHOLOGIA	2020	10.2478/helm-2020-0030	no		not elected
WOS	Helminth parasites of freshwater fish from Central America	Salgado-Maldonado, G	ZOOTAXA	2008		no		not elected
WOS	Helminth parasites of freshwater fish in Chiapas, Mexico	Salgado-Maldonado, G; Caspeta-Mandujano, JM; Moravec, F; Soto-Galera, E; Rodiles-Hernandez, R; Cabanas-Carranza, G; Montoya-Mendoza, J	PARASITOLOGY RESEARCH	2011	10.1007/s00436-010-2035-3	no		not elected
WOS	Helminth parasites of freshwater fishes from Cuatro Cienegas, Coahuila, in the Chihuahuan Desert of Mexico: inventory and biogeographical implications	Aguilar-Aguilar, R; Martinez-Aquino, A; Espinosa-Perez, H; de Leon, GPP	INTEGRATIVE ZOOLOGY	2014	10.1111/1749-4877.12038	yes
PubMed	Helminth parasites of freshwater fishes from Cuatro Ciénegas, Coahuila, in the Chihuahuan Desert of Mexico: inventory and biogeographical implications	Aguilar-Aguilar R, Martínez-Aquino A, Espinosa-Pérez H, Pérez-Ponce de León G.	Integr Zool	2014	10.1111/1749-4877.12038	no		not elected
WOS	Helminth parasites of freshwater fishes fromTehuacan-Cuicatlan Biosphere Reserve, Oaxaca region	Barrios-Gutierrez, JJ; Martinez-Ramirez, E; Gomez-Ugalde, RM; Garcia-Varela, M; Pinacho-Pinacho, CD	REVISTA MEXICANA DE BIODIVERSIDAD	2018	10.22201/ib.20078706e.2018.1.1851	no		not elected
WOS	Helminth parasites of freshwater fishes of the Ayuquila River, Sierra de Manantlan Biosphere Reserve, west central Mexico	Salgado-Maldonado, G; Mercado-Silva, N; Cabanas-Carranza, G; Caspeta-Mandujano, JM; Aguilar-Aguilar, R; Iniguez-Davalos, LI	COMPARATIVE PARASITOLOGY	2004	10.1654/4067	no		not elected
WOS	Helminth parasites of freshwater fishes of the Balsas River drainage basin of southwestern Mexico	Salgado-Maldonado, G; Cabanas-Carranza, G; Caspeta-Mandujano, JM; Soto-Galera, E; Mayen-Pena, E; Brailovsky, D; Baez-Vale, R	COMPARATIVE PARASITOLOGY	2001		no		not elected
WOS	Helminth parasites of freshwater fishes of the Panuco River Basin, east Central Mexico	Salgado-Maldonado, G; Cabanas-Carranza, G; Soto-Galera, E; Pineda-Lopez, RF; Caspeta-Mandujano, JM; Aguilar-Castellanos, E; Mercado-Silva, N	COMPARATIVE PARASITOLOGY	2004	10.1654/4088	no		not elected
WOS	Helminth parasites of garter snakes and mud turtles from several localities of the Mesa Central of Mexico	De Leon, GPP; Jimenez-Ruiz, FA; Mendoza-Garfias, B; Garcia-Prieto, L	COMPARATIVE PARASITOLOGY	2001		no		not elected
WOS	Helminth parasites of Girardinichthys multiradiatus (Pisces : Goodeidae) in the upper Lerma River sub-basin, Mexico	Sanchez-Nava, P; Salgado-Maldonado, G; Soto-Galera, E; Cruz, BJ	PARASITOLOGY RESEARCH	2004	10.1007/s00436-004-1146-0	yes
PubMed	Helminth parasites of Girardinichthys multiradiatus (Pisces: Goodeidae) in the upper Lerma River sub-basin, Mexico	Sánchez-Nava P, Salgado-Maldonado G, Soto-Galera E, Cruz BJ.	Parasitol Res	2004	10.1007/s00436-004-1146-0	no		not elected
Embase	Helminth parasites of Girardinichthys multiradiatus (Pisces: Goodeidae) in the upper Lerma River sub-basin, Mexico	Sánchez-Nava P., Salgado-Maldonado G., Soto-Galera E., Cruz B.J.	Parasitology Research (2004) 93:5 (396-402). Date of Publication: August 2004	2004		yes
PubMed	Helminth parasites of native Hawaiian freshwater fishes: an example of extreme ecological isolation	Font WF, Tate DC.	J Parasitol	1994		no		not elected
Embase	Helminth parasites of native Hawaiian freshwater fishes: An example of extreme ecological isolation	Font W.F., Tate D.C.	Journal of Parasitology (1994) 80:5 (682-688). Date of Publication: 1994	1994	10.2307/3283246	yes
WOS	Helminth parasites of pike (Esox lucius l), in Golbasi (Bursa) Dam Lake, Turkey	Aydogdu, A; Emence, H; Altunel, FN	PAKISTAN JOURNAL OF ZOOLOGY	2008		no		not elected
WOS	Helminth parasites of some freshwater fishes from Baja California Sur, Mexico	Mendez, O; Salgado-Maldonado, G; Caspeta-Mandujano, JM; Cabanas-Carranza, G	ZOOTAXA	2010		no		not elected
WOS	Helminth parasites of South American fishes: current status and characterization as a model for studies of biodiversity	Luque, JL; Pereira, FB; Alves, PV; Oliva, ME; Timi, JT	JOURNAL OF HELMINTHOLOGY	2017	10.1017/S0022149X16000717	no		not elected
WOS	Helminth parasites of the balsas catfish Ictalurus balsanus (Siluriformes : Ictaluridae) in several localities of the Balsas River drainage, Mexico: Species composition and biogeographical affinities	Rosas-Valdez, R; Dominguez-Dominguez, O; Choudhury, A; De Leon, GPP	COMPARATIVE PARASITOLOGY	2007	10.1654/4263.1	no		not elected
WOS	Helminth Parasites of the Banded Sculpin, Cottus carolinae (Scorpaeniformes: Cottidae), from Northern Arkansas, USA	McAllister, CT; Connior, MB; Font, WF; Robison, HW	COMPARATIVE PARASITOLOGY	2014	10.1654/4681.1	no		not elected
WOS	Helminth Parasites of the Blackstripe Topminnow, Fundulus notatus (Cyprinodontiformes: Fundulidae), from Arkansas and Oklahoma, USA	McAllister, CT; Bursey, CR; Fayton, TJ; Cloutman, DG; Robison, HW; Connior, MB; Trauth, SE	COMPARATIVE PARASITOLOGY	2016	10.1654/4825i.1	no		not elected
WOS	Helminth Parasites of the Northern Studfish, Fundulus catenatus (Cypriniformes: Fundulidae) from the Ouachita and Ozark Mountains of Arkansas, USA	McAllister, CT; Bursey, CR; Font, WF; Robison, HW; Trauth, SE; Cloutman, DG; Fayton, TJ	COMPARATIVE PARASITOLOGY	2016	10.1654/1525-2647-83.1.78	no		not elected
WOS	Helminth parasites of the Pacific fat sleeper, Dormitator latifrons (Richardson, 1844) (Osteichthyes : Eleotridae) from Tres Palos Lagoon, Guerrero, Mexico	Garrido-Olvera, L; Garcia-Prieto, L; Mendoza-Garfias, B	AMERICAN MIDLAND NATURALIST	2004	10.1674/0003-0031(2004)151[0165:HPOTPF]2.0.CO;2	no		not elected
WOS	Helminth parasites of the pupfish Cyprinodon meeki (Pisces : Cyprinodontiformes), an endemic freshwater fish from North-Central Mexico	Martinez-Aquino, A; Aguilar-Aguilar, R	HELMINTHOLOGIA	2008	10.2478/s11687-008-0008-1	no		not elected
WOS	Helminth parasites of the rare endemic catfish, Liobagrus reini, in Japan	Moravec, F; Nagasawa, K	FOLIA PARASITOLOGICA	1998		no		not elected
WOS	Helminth parasites of the tropical gar, Atractosteus tropicus Gill, from Tabasco, Mexico	Salgado-Maldonado, G; Moravec, F; Cabanas-Carranza, G; Aguilar-Aguilar, R; Sanchez-Nava, P; Baez-Vale, R; Scholz, T	JOURNAL OF PARASITOLOGY	2004	10.1645/GE-56R2	no		not elected
PubMed	Helminth parasites of Xenotaenia resolanae (Osteichthyes: Cyprinodontiformes: Goodeidae) from the Cuzalapa hydrological system, Jalisco, Mexico	Martínez-Aquino A, Aguilar-Aguilar R, Pérez-Rodríguez R, de León GP.	J Parasitol	2009	10.1645/GE-1925.1	no		not elected
Embase	Helminth parasites of xenotaenia resolanae (osteichthyes: Cyprinodontiformes: goodeidae) from the cuzalapa hydrological system, jalisco, Mexico	Martínez-Aquino A., Aguilar-Aguilar R., Pérez-Rodríguez R., De Leon G.P.-P.	Journal of Parasitology (2009) 95:5 (1221-1223). Date of Publication: October 2009	2009	10.1645/GE-1925.1	yes
WOS	Helminth Parasites of Xenotaenia resolanae (Osteichthyes: Cyprinodontiformes: Goodeidae) From the Cuzalapa Hydrological System, Jalisco, Mexico	Martinez-Aquino, A; Aguilar-Aguilar, R; Perez-Rodriguez, R; de Leon, GPP	JOURNAL OF PARASITOLOGY	2009	10.1645/GE-1925.1	yes
WOS	Helminth parasites of Xiphophorus birchmanni (Teleostei: Poeciliidae) from two localities of the Panuco River drainage, Mexico	Bautista-Hernandez, CE; Pulido-Flores, G; Violante-Gonzalez, J; Monks, S	REVISTA MEXICANA DE BIODIVERSIDAD	2019	10.22201/ib.20078706e.2019.90.1577	no		not elected
WOS	Helminth parasitism of Galaxias maculatus (Jenyns 1842) in southwestern Australia	Chapman, A; Hobbs, RP; Morgan, DL; Gill, HS	ECOLOGY OF FRESHWATER FISH	2006	10.1111/j.1600-0633.2006.00198.x	no		not elected
WOS	HELMINTHIC ENDOFAUNA OF FOUR SPECIES OF FISH FROM LOWER JARI RIVER, A TRIBUTARY OF THE AMAZON BASIN IN BRAZIL	Oliveira, MSB; Correa, LL; Tavares-Dias, M	BOLETIM DO INSTITUTO DE PESCA	2019	10.20950/1678-2305.2019.45.1.393	no		not elected
WOS	Helminthological Characterization of Kind Cyprinid Algansea lacustris in Three Different Areas of Lake Patzcuaro, Michoacan, Mexico	Gabriel-Luciano, MV; Uribe-Cortez, J	TECNOLOGIA Y CIENCIAS DEL AGUA	2015		no		not elected
WOS	HELMINTH-PARASITES FROM SOME MICHIGAN LAKE FISHES IN SOUTHEAST WISCONSIN	AMIN, OM	JOURNAL OF THE HELMINTHOLOGICAL SOCIETY OF WASHINGTON	1991		no		not elected
WOS	HELMINTH-PARASITES OF BOWFIN (AMIA-CALVA) FROM SOUTH-CAROLINA	AHO, JM; BUSH, AO; WOLFE, RW	JOURNAL OF THE HELMINTHOLOGICAL SOCIETY OF WASHINGTON	1991		no		not elected
WOS	HELMINTH-PARASITES OF NATIVE HAWAIIAN FRESH-WATER FISHES - AN EXAMPLE OF EXTREME ECOLOGICAL ISOLATION	FONT, WF; TATE, DC	JOURNAL OF PARASITOLOGY	1994	10.2307/3283246	no		not elected
WOS	HELMINTHS AND HELMINTH COMMUNITIES OF SILURUS GLANIS (LINNAEUS, 1758) FROM THE TUNDJA RIVER, BULGARIA	Kirin, D; Chunchukova, M	SCIENTIFIC PAPERS-SERIES D-ANIMAL SCIENCE	2021		no		not elected
PubMed	Helminths and lipid peroxidation in Astyanax aeneus (Pisces: Characidae) from a river in the humid subtropics of southeastern Mexico	Espinal-Carrión T, López-López E.	Dis Aquat Organ	2010	10.3354/dao02144	no		not elected
WOS	Helminths and lipid peroxidation in Astyanax aeneus (Pisces: Characidae) from a river in the humid subtropics of southeastern Mexico	Espinal-Carrion, T; Lopez-Lopez, E	DISEASES OF AQUATIC ORGANISMS	2010	10.3354/dao02144	yes
WOS	Helminths of bluegills, Lepomis macrochirus, from a northern Indiana pond	Wilson, S; Camp, JW	COMPARATIVE PARASITOLOGY	2003	10.1654/1525-2647(2003)070[0088:HOBLMF]2.0.CO;2	no		not elected
WOS	HELMINTHS OF EUROPEAN SMELT OSMERUS EPERLANUS (LINNAEUS, 1758) IN LAKE HANCZA AND THE VISTULA LAGOON, WITH SPECIAL REGARD TO THEIR ZOONOTIC THREATS	Dziekonska-Rynko, J; Mierzejewska, K; Kubiak, K; Rydzewska, M; Hliwa, P	ACTA VETERINARIA HUNGARICA	2018	10.1556/004.2018.009	yes
PubMed	Helminths of European smelt Osmerus eperlanus (Linnaeus, 1758) in Lake Hańcza and the Vistula Lagoon, with special regard to their zoonotic threats	Dziekońska-Rynko J, Mierzejewska K, Kubiak K, Rydzewska M, Hliwa P.	Acta Vet Hung	2018	10.1556/004.2018.009	no		not elected
WOS	Helminths of freshwater fishes from the Metztitlan Canyon Reserve of the Biosphere, Hidalgo, Mexico	Monks, S; Zarate-Ramirez, VR; Pulido-Flores, G	COMPARATIVE PARASITOLOGY	2005	10.1654/4139	no		not elected
PubMed	Helminths of pond-reared walleye from Wisconsin	Muzzall PM, Eggold BT, Fahey RJ.	J Parasitol	2006	10.1645/GE-3529RN.1	no		not elected
WOS	Helminths of pond-reared walleye from Wisconsin	Muzzall, PM; Eggold, BT; Fahey, RJ	JOURNAL OF PARASITOLOGY	2006	10.1645/GE-3529RN.1	yes
WOS	Helminths of Steindachnerina insculpta in two distinct stretches of the Taquari River, state of Sao Paulo, Brazil	Acosta, AA; Queiroz, J; Brandao, H; Carvalho, ED; da Silva, RJ	REVISTA BRASILEIRA DE PARASITOLOGIA VETERINARIA	2013	10.1590/S1984-29612013000400014	yes
PubMed	Helminths of Steindachnerina insculpta in two distinct stretches of the Taquari River, state of São Paulo, Brazil	Acosta AA, Queiroz J, Brandão H, Carvalho ED, da Silva RJ.	Rev Bras Parasitol Vet	2013	10.1590/S1984-29612013000400014	no		not elected
WOS	HELMINTHS OF THE CHARAL PRIETO, CHIROSTOMA-ATTENUATUM (OSTEICHTHYES, ATHERINIDAE) FROM PATZCUARO LAKE, MICHOACAN, MEXICO	DELEON, GPP; MENDOZA, B; PULIDO, G	JOURNAL OF THE HELMINTHOLOGICAL SOCIETY OF WASHINGTON	1994		no		not elected
PubMed	HELMINTHS OF THE COMMON ROACH (RUTILUS RUTILUS LINNAEUS, 1758) AND THE EUROPEAN PERCH (PERCA FLUVIALITIS LINNAEUS, 1758) IN THE LAKE TERKHIIN TSAGAAN (MONGOLIA)	Lebedeva DI, Mendsaikhan B, Chantuu Kh, Jargalmaa G.	Parazitologiia	2015		no		not elected
WOS	Helminths of the round goby, Neogobius melanostomus (Perciformes : Gobiidae), from southern Lake Michigan, Indiana	Camp, JW; Blaney, LM; Barnes, DK	JOURNAL OF THE HELMINTHOLOGICAL SOCIETY OF WASHINGTON	1999		no		not elected
WOS	Helminths of the Western Mosquitofish (Gambusia affinis) in Bayou Traverse, Louisiana, USA	Brock, S; Font, WF	COMPARATIVE PARASITOLOGY	2009	10.1654/4384.1	no		not elected
WOS	Helminths parasitizing larval fish from Pantanal, Brazil	Lacerda, ACF; Santin, M; Takemoto, RM; Pavanelli, GC; Bialetzki, A; Tavernari, FC	JOURNAL OF HELMINTHOLOGY	2009	10.1017/S0022149X08092171	no		not elected
WOS	Hematological alterations caused by high intensity of L-3 larvae of Contracaecum sp Railliet & Henry, 1912 (Nematoda, Anisakidae) in the stomach of Hoplias malabaricus in lakes in Pirassununga, So Paulo	Correa, LL; Karling, LC; Takemoto, RM; Ceccarelli, PS; Ueta, MT	PARASITOLOGY RESEARCH	2013	10.1007/s00436-013-3446-8	no		not elected
WOS	Hematological and histopathological changes in Hoplias malabaricus from the Sao Francisco River, Brazil caused by larvae of Contracaecum sp (Nematoda, Anisakidae)	Correa, LL; Bastos, LAD; Ceccarelli, PS; Dos Reis, NS	HELMINTHOLOGIA	2015	10.1515/helmin-2015-0018	no		not elected
WOS	Hematological parameters and parasite fauna of the gudgeon Gobio gobio (Linnaeus, 1758) in a fish-breeding pond	Mineev, AK; Mineeva, OV	VESTNIK TOMSKOGO GOSUDARSTVENNOGO UNIVERSITETA-BIOLOGIYA	2019	10.17223/19988591/47/7	no		not elected
PubMed	Hematology and condition factor of tui chub and fathead minnow parasitized by nematode from Upper Klamath Lake, Oregon, USA	Martins ML, Tavares-Dias M, Janik AJ, Kent ML, Jerônimo GT.	Dis Aquat Organ	2017	10.3354/dao03168	no		not elected
WOS	Hematology and condition factor of tui chub and fathead minnow parasitized by nematode from Upper Klamath Lake, Oregon, USA	Martins, ML; Tavares-Dias, M; Janik, AJ; Kent, ML; Jeronimo, GT	DISEASES OF AQUATIC ORGANISMS	2017	10.3354/dao03168	yes
PubMed	Hemiuroidean trematodes from freshwater Patagonian fishes: description of a new species, distribution and molecular phylogeny	Tsuchida K, Flores V, Viozzi G, Rauque C, Urabe M.	Parasitol Res	2021	10.1007/s00436-020-06939-2	no		not elected
Embase	Hemiuroidean trematodes from freshwater Patagonian fishes: description of a new species, distribution and molecular phylogeny	Tsuchida K., Flores V., Viozzi G., Rauque C., Urabe M.	Parasitology Research (2021) 120:4 (1219-1232). Date of Publication: 1 Apr 2021	2021	10.1007/s00436-020-06939-2	yes
[truncated: 2,421 more rows]

## Sheet: total_full_text_screening
ELETTI DA STRINGHE: 20
[truncated: 26 more rows]

[truncated: 4 more sheets: paper_details, quality_assessment, Table_quality_assessment, water_body_list]
